# Supplementary material for: SLINGER: large-scale learning for predicting gene expression
Source: Sci Rep. 2016 Dec 20;6:39360. doi: 10.1038/srep39360 (PMC5171717; doi:10.1038/srep39360)
Supplement: Supplementary Tables [file srep39360-s1.xls]

## Sheet: Supplemental Table 1
gene	R2_SLINGER	R2_prx
LOC253039	0.881826	0
HLA.DQB1	0.872858	0
NCRNA00176	0.867236	0
HLA.DRB5	0.850227	0
NCRNA00292	0.842995	0
LOC388796	0.842384	0
HLA.DPB2	0.822325	0
EMBP1	0.821139	0
SNHG5	0.815442	0
LOC644246	0.815071	0
C9orf130	0.810733	0
HCG4	0.794787	0
LOC644172	0.791182	0
TREML3	0.786554	0
LOC401321	0.774782	0
HLA.DQA2	0.766715	0
HLA.DRB1	0.753536	0
PADI6	0.74817	0
IGLL3P	0.748065	0
NKX3.1	0.746904	0
HLA.L	0.745334	0
TYW1B	0.745199	0
HLA.H	0.741219	0
HLA.C	0.74092	0
HLA.G	0.738762	0
LOC642846	0.73688	0
HLA.DQB2	0.735043	0
PSORS1C3	0.727719	0
EMID2	0.723885	0
TREML2P1	0.722303	0
HCG18	0.721026	0
HLA.DQA1	0.719048	0
TUBB8	0.717879	0
FBLL1	0.714087	0
HSPC157	0.71055	0
LOC147804	0.703153	0
C9orf140	0.702176	0
C7orf28B	0.696971	0
SNHG7	0.694785	0
C5orf35	0.692104	0
LRRC37A4	0.691599	0
AMZ2P1	0.684633	0
ABO	0.681236	0
FAM119B	0.68037	0
LOC348751	0.680103	0
FLJ39582	0.679264	0
FAM86C	0.675382	0
LOC100131564	0.674749	0
FAM136BP	0.673486	0
D4S234E	0.672311	0
LOC401233	0.671824	0
FLJ42393	0.661948	0
LOC391322	0.661571	0
TUBB4Q	0.656743	0
FLJ14186	0.652663	0
CCT6P3	0.646799	0
STAG3L4	0.643556	0
DDX11L2	0.640393	0
FLJ12825	0.635811	0
RPL23AP7	0.634628	0
C17orf60	0.633718	0
CDRT15P	0.632905	0
MGC57346	0.631367	0
LOC388588	0.629911	0
KAZ	0.625896	0
NBPF14	0.619069	0
ERV3	0.616908	0
HLA.DRB6	0.613993	0
SNHG9	0.608404	0
PMS2P11	0.606002	0
LOC728989	0.603517	0
EIF5AL1	0.602383	0
HLA.J	0.591824	0
C19orf51	0.589578	0
C6orf129	0.586879	0
LOC654433	0.585985	0
TUBBP5	0.584335	0
CYP2B7P1	0.584309	0
NCRNA00294	0.581973	0
NAPSB	0.581833	0
C3orf31	0.574512	0
INTS4L1	0.567008	0
GBAP1	0.559023	0
LOC285830	0.558185	0
KIAA0664L3	0.556741	0
DKFZp566F0947	0.551054	0
KIAA0748	0.543136	0
LOC387646	0.542539	0
FLJ42351	0.5417	0
UPF0639	0.538541	0
TMEM195	0.532809	0
GGTA1	0.529072	0
FLJ20021	0.528346	0
C1orf156	0.528172	0
HLA.B	0.528059	0
MGC23270	0.527626	0
LOC339803	0.526618	0
C6orf192	0.525842	0
C1orf107	0.525592	0
LOC100131067	0.52494	0
TMEM149	0.52439	0
C16orf75	0.520677	0
FLJ40852	0.518891	0
LOC550112	0.51284	0
DDX12	0.51109	0
FLJ35776	0.509055	0
FAM164A	0.508313	0
HLA.F	0.50006	0
GUCY1B2	0.499776	0
C17orf68	0.492937	0
LOC100129827	0.491131	0
ZNF718	0.489938	0
IFITM4P	0.485537	0
LOC338817	0.483143	0
C17orf46	0.482211	0
MGC39372	0.480755	0
LOC162632	0.4786	0
TSPAN10	0.478133	0
FOXO3B	0.476829	0
LOC338651	0.476399	0
C17orf106	0.473783	0
ESRG	0.471376	0
HLA.A	0.469646	0
HCG2P7	0.466794	0
FLJ45340	0.462636	0
HLA.DOB	0.462341	0
KIAA0562	0.461208	0
DOC2GP	0.461068	0
LOC284751	0.457892	0
LOC441208	0.456038	0
RNF216L	0.450102	0
LOC386758	0.448537	0
SDHAP3	0.448457	0
SEC1	0.448285	0
C6orf64	0.445665	0
LOC221442	0.444437	0
NCRNA00258	0.439288	0
TPSB2	0.437967	0
FLJ44054	0.437389	0
DGCR9	0.434423	0
LOC399744	0.434193	0
FLJ33360	0.432325	0
WBSCR26	0.429743	0
LOC643749	0.429486	0
FKBP1AP1	0.426191	0
LOC400657	0.4258	0
LOC100128361	0.424872	0
HCG4P6	0.422546	0
GSTM2P1	0.417602	0
NUDT16P1	0.417273	0
LOC645513	0.417227	0
C7orf16	0.416978	0
FLJ13197	0.416911	0
ECRP	0.416776	0
LOC219347	0.416506	0
ZNRD1.AS1	0.415597	0
LOC100129637	0.414603	0
LOC100133669	0.412102	0
LOC91316	0.41003	0
FLJ32224	0.409865	0
CES1P1	0.409764	0
LOC285965	0.408956	0
FLJ90757	0.408814	0
LOC400043	0.405371	0
GHRLOS	0.4047	0
MGC12916	0.401973	0
KIR2DS4	0.401659	0
SNORD25	0.40102	0
CMAH	0.396723	0
C6orf115	0.396417	0
LOC93622	0.395834	0
LOC100499405	0.394127	0
CRYBB2P1	0.392703	0
METT10D	0.391379	0
MRPL42P5	0.390934	0
LOC728554	0.38112	0
LOC220906	0.378494	0
C22orf27	0.378447	0
LOC731779	0.372286	0
LASS3	0.369423	0
LOC220594	0.368788	0
LOC729013	0.366823	0
LOC389641	0.366473	0
LOC151534	0.36608	0
LOC729513	0.365067	0
LASS4	0.361831	0
CECR7	0.361165	0
WASH2P	0.360247	0
FLJ42627	0.35746	0
PDXDC2P	0.35613	0
LOC493754	0.355007	0
LOC151174	0.353157	0
RRN3P2	0.351172	0
RNF5P1	0.351164	0
MTMR9LP	0.35054	0
C11orf17	0.350153	0
LOC727896	0.34835	0
LOC339290	0.34804	0
NCF1B	0.347853	0
LOC728875	0.345904	0
MSX2P1	0.345401	0
LOC100129387	0.345248	0
LOC100499177	0.343489	0
LOC283314	0.342935	0
LOC100289341	0.34045	0
LOC150776	0.340052	0
SNORD89	0.339374	0
C13orf29	0.337939	0
LOC348926	0.336062	0
C20orf30	0.335948	0
DGCR10	0.335861	0
C2orf86	0.334809	0
NCRNA00265	0.33253	0
SDHAP2	0.332354	0
PI4KAP2	0.332221	0
C1orf69	0.329696	0
ANKRD36BP2	0.327539	0
LOC387647	0.326883	0
LOC388152	0.325228	0
SNORD58C	0.32298	0
C3orf34	0.318726	0
LOC90784	0.318307	0
PRB3	0.317633	0
AMAC1L2	0.316031	0
SLC38A5	0.314669	0
SNORD12B	0.312097	0
LOC400680	0.311883	0
KIAA1804	0.311459	0
C2orf58	0.309738	0
LOC728613	0.308614	0
LILRP2	0.306179	0
PPIEL	0.305344	0
PPIL5	0.304335	0
LOC100128822	0.3032	0
LOC100132832	0.301583	0
MTVR2	0.301166	0
HSPC159	0.300588	0
LOC154822	0.30022	0
SCAND2	0.29956	0
LOC283143	0.299534	0
C15orf51	0.298401	0
MIAT	0.298277	0
PRSS30P	0.297932	0
LOC100286793	0.295267	0
psiTPTE22	0.295206	0
NAT15	0.294943	0
PL.5283	0.293449	0
HAR1A	0.291902	0
GTF2H2B	0.291121	0
NEAT1	0.289267	0
LOC100131801	0.288566	0
LOC730101	0.287541	0
C17orf91	0.287372	0
HDGFRP3	0.285142	0
SSPO	0.282531	0
C4orf42	0.282238	0
LOC286367	0.281269	0
LOC100133545	0.280993	0
LOC100144603	0.279784	0
GPR120	0.275532	0
LOC100129034	0.275385	0
CCDC123	0.274003	0
LOC79015	0.273302	0
ZNF890P	0.270758	0
MT1L	0.270591	0
NCRNA00173	0.26982	0
LOC25845	0.269386	0
C1orf93	0.269385	0
PVT1	0.268756	0
LOC439949	0.267177	0
NCRNA00085	0.267019	0
HLA.DPA1	0.265124	0
ZNF322A	0.262786	0
MIR570	0.262193	0
LOC100128398	0.261996	0
PKD1P1	0.261523	0
LOC283070	0.260108	0
BREA2	0.258692	0
LOC100233209	0.25777	0
HTR7P1	0.257548	0
C22orf9	0.257091	0
LRDD	0.25637	0
TTC15	0.254507	0
FAM45B	0.252658	0
LOC100272146	0.252496	0
LOC255512	0.252308	0
CLEC18B	0.251137	0
LOC440461	0.25052	0
DGCR11	0.249422	0
CROCCP3	0.246682	0
RASA4P	0.246455	0
DKFZP686I15217	0.246257	0
CCT6P1	0.245788	0
TP53TG1	0.245737	0
C5orf36	0.24368	0
FLJ23867	0.243398	0
LOC595101	0.242535	0
SH3D20	0.242166	0
PKI55	0.240764	0
TTC28.AS1	0.240457	0
LOC728323	0.239189	0
FLJ35390	0.239119	0
LOC440900	0.2367	0
LOC91450	0.235958	0
MGC3771	0.23529	0
LOC100271722	0.235269	0
WDR8	0.234767	0
LOC100128542	0.234479	0
LOC100131176	0.234283	0
LOC100128640	0.2342	0
LOC284551	0.232133	0
FLJ12334	0.229892	0
C9orf7	0.228851	0
LOC338799	0.227859	0
LOC100499467	0.227627	0
NCRNA00241	0.227247	0
METT11D1	0.224671	0
SEPT7P2	0.224202	0
TRPC2	0.222891	0
LOC100188949	0.22105	0
LOC646762	0.21949	0
ZNF702P	0.219142	0
LOC400960	0.216087	0
LOC100130890	0.214308	0
PMS2P3	0.214018	0
C10orf58	0.213816	0
C12orf24	0.212638	0
LOC100132707	0.211782	0
PET112L	0.211256	0
PRSSL1	0.209004	0
OSTalpha	0.208873	0
SPDYE5	0.20863	0
LOC220729	0.207241	0
MEG3	0.206528	0
SELM	0.204874	0
HLA.DPB1	0.204476	0
FLJ33065	0.203423	0
FLJ27352	0.202732	0
ZNF815	0.202501	0
POLR2J4	0.202189	0
RPL23AP53	0.20093	0
RRN3P1	0.199554	0
SNHG3	0.198029	0
LOC100129316	0.197393	0
NAT8B	0.19728	0
CROCCP2	0.196581	0
LOC100133331	0.195193	0
LOC149837	0.195122	0
LOC144571	0.194332	0
LOC284440	0.194118	0
VIPAR	0.19398	0
PMF1.BGLAP	0.193452	0
COL6A4P2	0.193306	0
LOC100499466	0.191336	0
C21orf122	0.191211	0
PMS2CL	0.190381	0
HSPA7	0.190109	0
C3orf10	0.189827	0
GOLGA2B	0.189461	0
LAMB2P1	0.1882	0
LOC100125556	0.187977	0
C1orf89	0.187798	0
WHAMML2	0.187763	0
LOC678655	0.18619	0
ACTN3	0.185943	0
MST1P2	0.185341	0
LOC441046	0.184293	0
GUSBP1	0.182524	0
LOC100506548	0.182035	0
LOC387895	0.18203	0
C21orf63	0.181525	0
C6orf27	0.180941	0
LOC729603	0.180644	0
LOC147646	0.180106	0
LOC100128288	0.179705	0
KIAA0114	0.179609	0
LOC388906	0.179532	0
CCDC21	0.178621	0
ADAM1	0.177707	0
LOC646214	0.176727	0
LOC100527964	0.176574	0
ZNF286B	0.176481	0
C12orf33	0.176141	0
LOC100128252	0.173216	0
SMA5	0.1732	0
NLRC3	0.173097	0
C2orf7	0.172975	0
LOC375190	0.172797	0
ANKRD36B	0.172765	0
ABCC13	0.171732	0
PGCP	0.171689	0
C14orf145	0.171135	0
FLJ33630	0.1702	0
C19orf28	0.169806	0
LOC100507463	0.167561	0
NCRNA00115	0.16753	0
SLC22A20	0.167353	0
LOC100287902	0.167266	0
DPY19L1P1	0.16501	0
LOC400931	0.164486	0
DUSP22	0.164469	0
HLA.DOA	0.164049	0
LOC100009676	0.163303	0
FLJ45445	0.163194	0
ZNF187	0.162695	0
RPL32P3	0.161204	0
PTPRVP	0.161194	0
LOC100133161	0.16101	0
C14orf167	0.160364	0
A1BG.AS1	0.159841	0
LOC100128081	0.159691	0
LOC285074	0.159154	0
CYP2D7P1	0.159074	0
ZSCAN12P1	0.15897	0
LOC254559	0.15836	0
LOC121952	0.157213	0
CN5H6.4	0.157022	0
LOC100272217	0.156744	0
FCGR2C	0.156509	0
NCRNA00189	0.156434	0
C9orf6	0.155891	0
LOC440131	0.155858	0
C6orf105	0.155789	0
LOC387723	0.155072	0
C12orf62	0.15504	0
CTDSP2	0.15454	0
KIAA1267	0.154343	0
C9orf5	0.153545	0
C9orf68	0.152976	0
LOC155060	0.152756	0
LOC100288778	0.152729	0
C14orf138	0.152663	0
LY6G6E	0.152139	0
LOC257396	0.152138	0
RFPL3S	0.151906	0
HSD17B7P2	0.150794	0
HCG11	0.150598	0
FLJ46906	0.149964	0
MGC23284	0.14877	0
C7orf40	0.14868	0
RAD51L3	0.146999	0
ZNF137P	0.146259	0
WASH3P	0.14603	0
LOC100129550	0.143119	0
C13orf18	0.142665	0
LOC374443	0.142104	0
LOC729234	0.141591	0
C20orf203	0.141558	0
FAM157B	0.140387	0
LOC440839	0.140113	0
C2orf46	0.139109	0
PLXNB3	0.138965	0
MOBKL2C	0.136272	0
DCI	0.135766	0
NCF1C	0.134862	0
C3orf42	0.133696	0
DYX1C1	0.133085	0
LOC100306951	0.133045	0
SPATA1	0.132458	0
LOC441869	0.132146	0
PMS2P5	0.131459	0
ROCK1P1	0.130876	0
C8ORFK29	0.130451	0
CALD1	0.130214	0
TUBB4	0.130041	0
C6orf145	0.129388	0
SNORD58A	0.129296	0
ZAK	0.129117	0
FLJ44606	0.128893	0
FLJ39051	0.1286	0
FIGNL2	0.128283	0
LOC650623	0.127344	0
SPON1	0.127334	0
C12orf47	0.127243	0
LY6G6F	0.127009	0
C9orf150	0.126439	0
LOC401397	0.125007	0
MOSC1	0.124221	0
WHAMML1	0.124181	0
ZNF761	0.124059	0
BASP1P1	0.123997	0
MIR3677	0.123932	0
NCRNA00239	0.12332	0
STAG3L1	0.123281	0
CCDC45	0.12291	0
LOC100289187	0.122873	0
SNORA24	0.12287	0
LOC283050	0.122704	0
SYN2	0.122514	0
C14orf169	0.122111	0
C18orf10	0.121461	0
NCRNA00282	0.121103	0
C6orf125	0.120612	0
PLK1S1	0.120313	0
FLJ35220	0.119572	0
LOC653712	0.119496	0
NCRNA00116	0.119095	0
LOC202181	0.118594	0
LOC100133091	0.118507	0
LOC728377	0.117622	0
C7orf27	0.11721	0
NCRNA00245	0.116697	0
LOC100132891	0.1161	0
NCRNA00257	0.115553	0
FLJ37453	0.115393	0
LOC388789	0.112816	0
HIGD2B	0.112356	0
VPS11	0.11229	0
LOC402778	0.111931	0
NCRNA00174	0.111157	0
LOC100128239	0.11105	0
HERC2P9	0.110565	0
KIAA1908	0.110297	0
LOC646329	0.109956	0
KIAA1543	0.108381	0
C9orf23	0.108345	0
HCP5	0.107192	0
GPR109B	0.107117	0
LOC728190	0.106868	0
LOC100289019	0.106777	0
LOC642852	0.106177	0
LOC100130691	0.106142	0
LOC100129083	0.105763	0
SRSF8	0.105155	0
LOC100131320	0.105005	0
MAOB	0.104833	0
C17orf42	0.103657	0
POU5F1P3	0.103439	0
LOC389333	0.103256	0
LOC646471	0.102604	0
LOC729375	0.102593	0
C21orf70	0.101942	0
SDHAP1	0.101785	0
UQCRHL	0.101709	0
DKFZp779M0652	0.101573	0
LOC283104	0.100229	0
LOC401431	0.0998227	0
LPPR2	0.0989777	0
WASH7P	0.0985776	0
ZNF767	0.0985644	0
LOC154761	0.0975541	0
C19orf20	0.0975159	0
KRTAP5.9	0.097307	0
EMG1	0.0959883	0
RIMBP3	0.0959076	0
KIAA0495	0.0957446	0
SUZ12P	0.0956934	0
LOC200261	0.0956062	0
FLJ26484	0.0951926	0
LOC100288730	0.0941706	0
PF4	0.0941328	0
ZNF542	0.0929247	0
LOC389634	0.0924308	0
C4orf10	0.0922907	0
TARP	0.0920883	0
LOC100289361	0.0914321	0
LOC284276	0.091328	0
LOC100134368	0.0901875	0
LOC652276	0.087298	0
MGC72080	0.0871572	0
ANUBL1	0.0866154	0
PYY2	0.0865837	0
LRRC37BP1	0.0865221	0
NEFL	0.0860683	0
SNORD18C	0.0859074	0
FER1L4	0.0854887	0
C7orf70	0.085434	0
ZNF321	0.0852999	0
LOC285456	0.0852275	0
HLA.DMA	0.0849824	0
NCRNA00264	0.0847473	0
LTF	0.0846475	0
C2orf3	0.0845761	0
BAT1	0.0844143	0
PLAC2	0.084395	0
LOC100129361	0.0842868	0
C10orf78	0.0837547	0
ZNF389	0.0832316	0
BCRP3	0.0830897	0
LOC642361	0.0828604	0
EMR4P	0.0828196	0
LOC100287042	0.0821132	0
LOC147727	0.0817494	0
C1orf161	0.0813421	0
C5orf33	0.0805661	0
LOC100128881	0.0803602	0
C2orf34	0.0803426	0
C17orf87	0.0802957	0
LOC100288123	0.0797713	0
LOC148189	0.0797067	0
LOC100129138	0.0792964	0
ZNF687	0.0792907	0
C6orf25	0.0792659	0
HAR1B	0.0791966	0
C17orf76	0.0790552	0
LOC100132273	0.07896	0
PAQR7	0.078689	0
C1orf66	0.0785279	0
LOC100131199	0.0785199	0
SNORD55	0.0781885	0
HLA.E	0.0781401	0
LOC728392	0.0778103	0
C1orf175	0.0775481	0
PMS2P1	0.0773041	0
C4orf44	0.0767732	0
LOC100272216	0.0767507	0
LOC730102	0.0764154	0
C19orf61	0.0762556	0
HCG26	0.0761369	0
C17orf88	0.0756916	0
C3orf47	0.0752516	0
FAM119A	0.0752208	0
LOC284009	0.0748027	0
MT1DP	0.0747533	0
LOC728743	0.0747123	0
C17orf55	0.0745939	0
LOC389458	0.0734958	0
LOC149134	0.0730034	0
C21orf29	0.072906	0
LOC100129534	0.07228	0
SNORA44	0.0722138	0
C14orf139	0.072018	0
C2orf85	0.0716406	0
C6orf204	0.0715323	0
NCRNA00092	0.0714862	0
C12orf41	0.0714574	0
SNHG8	0.0714366	0
C14orf4	0.071342	0
LOC283177	0.0703309	0
POP1	0.0699116	0
FCGR1C	0.0697467	0
LOC342346	0.0697202	0
PLEKHM1P	0.0695484	0
ABCA11P	0.0690692	0
RUNDC2A	0.068957	0
C18orf19	0.0678291	0
LOC619207	0.0668197	0
C17orf44	0.0662064	0
LOC648987	0.0655465	0
LOC645431	0.0654424	0
LOC440700	0.0652149	0
LOC100130298	0.0646309	0
RPS4X	0.0643532	0
LOC100130557	0.0643191	0
NRM	0.064132	0
C20orf106	0.0635272	0
CDK11B	0.0631724	0
ABCA13	0.0628955	0
TTC3P1	0.0628528	0
RPS10P7	0.0626712	0
C6orf26	0.0626204	0
LOC100289230	0.0625707	0
LOC730227	0.0617678	0
DIMT1L	0.0615738	0
SILV	0.0613045	0
C2orf39	0.0612635	0
LOC100216545	0.0612585	0
C13orf34	0.0612114	0
LOC200772	0.0604615	0
FAM13AOS	0.0602415	0
CERCAM	0.0593647	0
LOC285593	0.05907	0
LOC222699	0.0590637	0
HIST1H3H	0.058939	0
SRPX	0.0587822	0
LOC100499484	0.0584755	0
TDH	0.058463	0
CCDC46	0.0583387	0
C14orf148	0.0580341	0
LOC440600	0.0579353	0
SNORA45	0.0577513	0
LOC401109	0.0575309	0
LOC100130950	0.0574957	0
HBBP1	0.0574379	0
LOC283663	0.0571666	0
C13orf16	0.0571644	0
CWC15	0.0570509	0
LOC653113	0.0570231	0
LOC100129726	0.0568438	0
CEACAM6	0.0567231	0
C16orf68	0.0565611	0
KIAA0319L	0.0564373	0
LGTN	0.0563613	0
LOC100130932	0.0558289	0
C20orf103	0.0558137	0
RAGE	0.0556903	0
LOC100289373	0.0555354	0
C20orf134	0.0553587	0
FLJ36644	0.0553511	0
ZNF204P	0.0551736	0
LOC100129716	0.0545939	0
MRS2P2	0.0540803	0
SNORA6	0.0540014	0
CHP	0.0539097	0
SNHG12	0.0531326	0
JRK	0.0527352	0
MYST1	0.0526018	0
LOC386597	0.0524351	0
AMD1	0.0524219	0
C4orf14	0.0513473	0
SNORD35A	0.051161	0
POLDIP2	0.0507132	0
SNORD68	0.0505613	0
C22orf36	0.0505441	0
MSL3L2	0.0504913	0
ZNF530	0.0503475	0
LOC400759	0.0500679	0
LOC400685	0.049992	0
WASH1	0.0498413	0
LOC407835	0.0495562	0
LOC339524	0.0494741	0
FLJ43663	0.0488355	0
PECI	0.0486159	0
SNORA78	0.0485288	0
NRGN	0.0481853	0
NBPF1	0.0480525	0
FAM66C	0.046843	0
CDKN1C	0.0464617	0
AFAP1.AS1	0.046359	0
NCRNA00256A	0.0460689	0
GRLF1	0.0459851	0
LOC729991	0.0454956	0
CXCR2P1	0.0453382	0
NCRNA00202	0.0451311	0
SH3BGRL	0.0450029	0
OLR1	0.0449567	0
ANXA2P3	0.0447873	0
LOC100134259	0.0445393	0
LOC113230	0.0444697	0
FLJ36777	0.0442963	0
LOC100134229	0.0438325	0
DAD1P1	0.0437169	0
C21orf82	0.0435325	0
LOC148413	0.0432957	0
KLRAP1	0.043259	0
ANXA2P2	0.0428514	0
ANKRD58	0.0426918	0
ANKRD57	0.0425011	0
SRD5A1P1	0.0423986	0
DCP1A	0.0423796	0
LOC115110	0.0422761	0
C3orf59	0.0422182	0
ZNF850	0.0421661	0
MIR320E	0.042109	0
LOC643719	0.0419449	0
MSTO2P	0.0415318	0
LOC100124692	0.0411614	0
LOC100131347	0.0407934	0
LOC729178	0.040471	0
MMP23B	0.0403879	0
SLC6A8	0.0403406	0
C9orf30	0.0402531	0
ELK1	0.0402294	0
ASB12	0.040071	0
C11orf2	0.0392652	0
LOC143188	0.0390163	0
LOC644961	0.0382598	0
C3orf1	0.0381119	0
PPP2R5C	0.0380151	0
C19orf62	0.0379423	0
C14orf128	0.0379303	0
LOC729176	0.0375084	0
LOC390940	0.0373965	0
SF3A1	0.0369513	0
CEP110	0.0368331	0
ARID1A	0.0367676	0
LOC641367	0.0364857	0
C16orf63	0.0363593	0
SGK223	0.0362367	0
KIAA1632	0.0361799	0
LOC729723	0.03617	0
LOC100130522	0.0361634	0
RPL21P44	0.0361295	0
C1orf113	0.0361051	0
FLJ30403	0.0357943	0
LOC121456	0.0357518	0
SCARF1	0.0355925	0
NCRNA00094	0.0354422	0
RPS15AP10	0.0352477	0
FLJ39639	0.0352356	0
C1orf59	0.035206	0
C19orf56	0.0351858	0
C6orf150	0.0350038	0
SHROOM4	0.0349229	0
PPP2R5B	0.0348077	0
SNORD50A	0.0347129	0
ZNF285	0.0346548	0
C5orf39	0.0346151	0
GRINL1A	0.0344925	0
OPLAH	0.0344199	0
LOC100130581	0.0341849	0
C10orf72	0.0338221	0
KIAA0427	0.0338045	0
ALS2CR4	0.0334137	0
TSGA10IP	0.0332688	0
LOC643837	0.0332215	0
FAM53B	0.0328429	0
WDR20	0.0328413	0
NAA10	0.0328096	0
C2orf64	0.0326541	0
SLC23A1	0.0325866	0
ProSAPiP1	0.0323908	0
C1orf163	0.0323883	0
PLRG1	0.0322663	0
LOC283392	0.0321002	0
NCRNA00161	0.0320352	0
LOC100128071	0.0319491	0
C1orf183	0.0318612	0
RRP7B	0.0318168	0
LOC100287216	0.0313295	0
LOH12CR2	0.0313151	0
C6orf81	0.0311977	0
LOC100130894	0.0310589	0
GPR109A	0.0310349	0
SCAMP1	0.0309896	0
MIR940	0.0309722	0
C14orf109	0.0308402	0
KIAA1712	0.0308268	0
LOC282997	0.029831	0
KIAA0415	0.0298027	0
LOC100190939	0.0295649	0
CAMSAP1L1	0.0295368	0
NCRNA00275	0.0294216	0
C16orf61	0.0293918	0
PMS2P4	0.0290981	0
PI4KB	0.0289199	0
HSP90AB4P	0.0289041	0
LOC100289473	0.0286776	0
TTC25	0.0285544	0
WASH5P	0.0285202	0
KRTAP5.1	0.0284371	0
FLJ10038	0.0284356	0
LOC554202	0.0283035	0
GMCL1L	0.028118	0
LOC729862	0.0280708	0
PPP1R2P1	0.0280656	0
C13orf31	0.0279189	0
LOC143666	0.0279072	0
PFKFB1	0.027677	0
CBARA1	0.0274462	0
LOC389765	0.0269865	0
C3orf48	0.0269747	0
POLR2J	0.0269138	0
LOC100131193	0.0268228	0
HDAC8	0.0267215	0
RELB	0.0264382	0
LOC220930	0.0263149	0
LOC202781	0.0262479	0
C1orf97	0.0262149	0
FAM36A	0.0260896	0
POTEM	0.0258557	0
TMEM120A	0.0257905	0
PSMB7	0.0256646	0
MYL12B	0.0256397	0
SNORD88B	0.0256172	0
CYBASC3	0.0256151	0
GNN	0.0255437	0
LOC100270804	0.0255217	0
MIR637	0.0254783	0
LYSMD3	0.0254377	0
RBM14	0.0253506	0
LOC388387	0.0252151	0
LGALS17A	0.0252058	0
XK	0.0251836	0
C14orf143	0.0250571	0
CCDC113	0.0250165	0
AMAC1	0.024946	0
LOC100132247	0.0248461	0
MIR4257	0.0247504	0
LOC100129961	0.0247045	0
LOC100129196	0.024595	0
LOC339894	0.0244981	0
C1orf151	0.0242199	0
ZNF37BP	0.0241964	0
LOC728024	0.0241179	0
NUDT9P1	0.0240843	0
LOC284837	0.0240464	0
ACCN2	0.0239808	0
TRAF6	0.0239226	0
LOC283038	0.0238894	0
NARS	0.0238828	0
LASS2	0.0236688	0
LOC440944	0.0236563	0
RBM16	0.0236511	0
C1orf25	0.0235995	0
CHERP	0.0234524	0
PPP1R7	0.0230829	0
LOC100132111	0.0230285	0
LOC283693	0.0228398	0
SSPN	0.0225011	0
HUWE1	0.0224925	0
PLAC8L1	0.0224327	0
LOC388692	0.0223822	0
SNRPA1	0.0221598	0
VWA3A	0.0220929	0
CBLB	0.0220075	0
DGKK	0.0219564	0
ZDHHC15	0.0218465	0
ANKRD19	0.0218073	0
LOC286467	0.021675	0
MIR2861	0.021601	0
PPM1E	0.0215211	0
LOC100129269	0.0213755	0
C5orf13	0.0213752	0
C1orf70	0.0210019	0
OAZ2	0.0207612	0
PHF7	0.020627	0
METTL2A	0.0206026	0
MGC87042	0.0205281	0
UNC119	0.0204666	0
NFKB2	0.0203316	0
TSGA14	0.0203054	0
LYPLA2P1	0.0202883	0
H19	0.0202556	0
HEYL	0.0201904	0
EHD2	0.020151	0
TMEM216	0.0201374	0
DNM1P35	0.0201345	0
MYADM	0.0199566	0
PUF60	0.0199283	0
ZNF271	0.0198172	0
ZNF703	0.0195277	0
FLJ43860	0.0195017	0
ARHGAP6	0.0194868	0
NSUN5P2	0.0194774	0
C9orf131	0.01943	0
ZC3H7A	0.0193069	0
DKFZP586I1420	0.0192383	0
RBM41	0.0191701	0
LOC729970	0.019106	0
MMP19	0.0190158	0
SBDSP1	0.018968	0
EIF2C1	0.0189303	0
GPR172B	0.0187982	0
NDUFA4	0.0187743	0
SUMO1P1	0.0187063	0
DLEU2	0.0185807	0
CATSPER2P1	0.018543	0
C19orf23	0.0184862	0
CHMP4A	0.0184574	0
SNORD104	0.0184449	0
POLL	0.0180045	0
PITPNM1	0.0180011	0
MYEOV	0.0179772	0
HESX1	0.0179295	0
TFAMP1	0.0177437	0
C7orf11	0.0176998	0
LOC100287227	0.0175394	0
FLJ21408	0.0174121	0
MYCBP2	0.0173579	0
TMSB15B	0.0172269	0
C9orf106	0.0171989	0
WBP5	0.0170286	0
FAM58A	0.0170221	0
AKR7A2P1	0.0169364	0
TTLL7	0.0169177	0
NAA11	0.0168625	0
FAM165B	0.016696	0
LOC100272228	0.016542	0
LOC100132831	0.0165333	0
CLCN5	0.0164595	0
DBIL5P	0.0164241	0
MEF2C	0.0164142	0
TTC1	0.0163272	0
LOC400958	0.0163046	0
FLJ22184	0.0162964	0
CXorf65	0.0161877	0
LOC400236	0.0161355	0
NCAPG	0.0160449	0
LOC729991.MEF2B	0.0159421	0
TXNDC9	0.0159125	0
DKFZp761E198	0.0158796	0
SNORD27	0.0158083	0
LOC284749	0.0157784	0
C6orf52	0.0157457	0
GUSBP4	0.015609	0
C2orf16	0.0155698	0
SNORD95	0.0155297	0
PLOD2	0.0155182	0
CLIC2	0.0155068	0
RPSAP9	0.0154998	0
LOC100329109	0.0153635	0
HMGB1	0.0153003	0
ALOX12P2	0.0152944	0
GDPD1	0.0152302	0
TTF1	0.0151197	0
C13orf23	0.0150828	0
ZBTB39	0.0150791	0
C4orf43	0.0150589	0
SR140	0.0150096	0
SIP1	0.0149954	0
MITF	0.0149909	0
KLHDC3	0.0149472	0
SDHD	0.0149434	0
PLDN	0.0149344	0
UBR7	0.0149116	0
SELO	0.0148665	0
TIMP1	0.01478	0
LOC100130093	0.0147747	0
POLD4	0.0146731	0
SNORD52	0.0146555	0
SGK3	0.0146145	0
LOC283481	0.0146112	0
MIR3655	0.014533	0
NOMO2	0.0145264	0
CRIP1	0.0144964	0
TMEM134	0.014378	0
RAB9A	0.014362	0
MTCP1	0.0142947	0
LOC389906	0.0142132	0
IDH3G	0.0142131	0
EXTL3	0.0141756	0
HIGD1A	0.0140733	0
OXTR	0.0140318	0
NDUFB7	0.0140143	0
FBXW9	0.0139515	0
TMEM214	0.0139488	0
DEK	0.0139249	0
PRIM2	0.0138466	0
BPGM	0.0138089	0
ZCCHC9	0.0137735	0
RPL13P5	0.0137299	0
SAP18	0.0136782	0
ZNF326	0.0136493	0
C19orf39	0.0136387	0
GALR2	0.0134646	0
JUB	0.0134089	0
C11orf95	0.0133519	0
ANXA2P1	0.0133155	0
TRAF7	0.0132974	0
FECH	0.0132823	0
LOC100133991	0.0132732	0
UPRT	0.013236	0
MAPK1IP1L	0.0132053	0
SLC4A10	0.0131392	0
GGA3	0.0130678	0
BCORL1	0.013008	0
PALLD	0.0130027	0
TCAP	0.0130012	0
ZRSR2	0.0127137	0
GAS5	0.0127133	0
HIPK3	0.0126629	0
LOC100268168	0.0126145	0
BEX1	0.0125946	0
RPL13AP3	0.012562	0
MTBP	0.0125608	0
DHX38	0.0125117	0
DDI2	0.0124396	0
MIR635	0.0124069	0
TIMM8A	0.0123421	0
TMEM20	0.0123308	0
ANKRD12	0.0123102	0
MIR106B	0.0123098	0
CACNA1F	0.0123086	0
ROBLD3	0.0122316	0
CRSP8P	0.0121819	0
C7orf54	0.0121511	0
C3orf21	0.0121111	0
C15orf34	0.0121038	0
MATR3	0.0120861	0
SNORA4	0.0120402	0
C15orf39	0.01204	0
KIAA0776	0.0119757	0
VAV1	0.0119633	0
LOC400027	0.0119477	0
SNORD49A	0.0118959	0
PECAM1	0.011892	0
SNORD83B	0.0118826	0
COX17	0.0118594	0
ANKRD31	0.0117715	0
SNHG11	0.0117235	0
C6orf227	0.0117067	0
KIAA0467	0.0116881	0
METT5D1	0.0116534	0
ASTL	0.0115889	0
GPRASP1	0.0115786	0
XPNPEP2	0.0115574	0
CBX2	0.0115005	0
RPLP0P2	0.0114971	0
C18orf18	0.011339	0
ZBED6	0.0113119	0
KIF21A	0.0113085	0
RBM10	0.0113045	0
APOL6	0.0112074	0
KLRAQ1	0.0111863	0
MIR17HG	0.0110563	0
FBXO8	0.0110432	0
KCTD17	0.011017	0
TFEB	0.0109916	0
C3orf16	0.0109432	0
EIF3E	0.0109005	0
ZNF511	0.0108802	0
MIR324	0.0108485	0
TSPAN5	0.0107919	0
RPS15A	0.010783	0
FAM100A	0.0107622	0
GPM6B	0.0107385	0
APOOL	0.0106128	0
ZCCHC10	0.0105825	0
MYST3	0.010546	0
LOC401127	0.0105337	0
KIF21B	0.0105278	0
CXXC1	0.0105256	0
FBXL19	0.0104636	0
NRXN2	0.0102978	0
FLJ10661	0.0102751	0
TRNAU1AP	0.0102474	0
NCRNA00095	0.0101449	0
FAM122C	0.0100818	0
FIP1L1	0.0100703	0
SRPK3	0.0100635	0
LOC100129917	0.0100182	0
CDC42BPG	0.00998726	0
POU2F2	0.00992672	0
VENTXP7	0.00990276	0
C16orf48	0.00987574	0
LRRC41	0.00986352	0
ZNF157	0.00986191	0
PRIC285	0.00982459	0
HCCS	0.00980838	0
DNTTIP2	0.00980191	0
DLG3	0.00979499	0
COL4A4	0.00976756	0
LOC645332	0.00975939	0
ZBTB12	0.00975836	0
LOC100128003	0.00965857	0
RPL37A	0.0096308	0
CCDC43	0.00963042	0
C15orf42	0.0096257	0
KIF15	0.00961864	0
COX6A1	0.00959757	0
GVINP1	0.00957635	0
FUT4	0.00955837	0
TTC33	0.00954274	0
SEMA7A	0.00949988	0
FAM76A	0.00948416	0
ZNF518A	0.00946717	0
TSPYL2	0.00945727	0
MGC12982	0.00940974	0
PRMT1	0.00940313	0
SNHG10	0.00940037	0
FAM50A	0.00938137	0
LPAL2	0.0093812	0
PFDN5	0.0093677	0
PABPC1P2	0.00933011	0
CIDECP	0.00929207	0
WDR13	0.0092639	0
LOC100133612	0.00925908	0
CDK14	0.00925849	0
GNL1	0.00923411	0
TJAP1	0.00906921	0
LOC100506710	0.00906372	0
C1orf83	0.00903404	0
C15orf17	0.00896477	0
SPI1	0.00884718	0
PCBP2	0.0088462	0
MANBAL	0.00883716	0
FLJ45244	0.00879978	0
PFDN6	0.00877573	0
PSME3	0.00872483	0
PRR7	0.00871924	0
ATP1A3	0.00871277	0
SLC16A14	0.00871138	0
CEP120	0.00866782	0
LOC441204	0.00865249	0
GATA1	0.00865163	0
LASS5	0.00861631	0
VPS37C	0.00859451	0
THOC7	0.00858912	0
KHDRBS1	0.00850488	0
ACOT9	0.00848627	0
LOC152217	0.00846468	0
TTC30B	0.00845528	0
LOC283335	0.00844613	0
RPS2P32	0.00843233	0
MGC2752	0.00841673	0
SNORD30	0.0084108	0
SRRM5	0.00831723	0
C1orf84	0.00829706	0
LOC653653	0.00826879	0
TAF9B	0.00826189	0
GPR172A	0.00826035	0
ARL10	0.00823593	0
UBE2V2	0.00822731	0
PDE7B	0.00816522	0
LONRF3	0.00815523	0
TMEM219	0.00809818	0
NSUN5P1	0.00807065	0
LOC100101266	0.00805668	0
SLC38A6	0.00805289	0
TPI1P2	0.00799185	0
CDK16	0.00793991	0
LOC100132715	0.00793471	0
C7orf51	0.00793244	0
SCARNA12	0.00790094	0
ALDH3B2	0.0078756	0
EBF1	0.00786579	0
PPAPDC1B	0.00785841	0
LOC283922	0.00782892	0
ZNF420	0.00781349	0
MIR21	0.00780194	0
FLJ42289	0.00780056	0
LOC285033	0.00779468	0
STAG3L2	0.00778928	0
ZMYND10	0.00778474	0
TLE4	0.0077754	0
CCDC11	0.00775994	0
SCML1	0.00772785	0
PTPN11	0.00769074	0
TM9SF3	0.00767067	0
USP19	0.00763864	0
MIR3916	0.00759972	0
EDA	0.00756721	0
RPL31	0.00756268	0
ZFAND1	0.00754974	0
KLF15	0.00753279	0
GMPPA	0.00752229	0
HTATSF1	0.0074752	0
NARF	0.00746041	0
HDAC2	0.00745536	0
CCR10	0.00744976	0
OTUB1	0.00744199	0
LOC644242	0.00743162	0
KDM6A	0.00742473	0
CTAGE11P	0.0074217	0
ARHGDIA	0.00741614	0
FKBP5	0.00740859	0
ATP6AP2	0.00737328	0
C2orf67	0.00735341	0
IPW	0.00733221	0
SSBP3	0.00728236	0
ACCN3	0.00720431	0
SCARNA6	0.0070985	0
C11orf59	0.00708213	0
ZFP36	0.00708061	0
QTRT1	0.00705929	0
EDA2R	0.00704324	0
PRELID2	0.00702838	0
C4orf23	0.00701033	0
ZFP92	0.00698067	0
HSP90AB3P	0.00697594	0
CCDC7	0.00696327	0
MIR3176	0.00696149	0
LOC144438	0.00695568	0
LOC100129250	0.00692082	0
LOC401010	0.00691493	0
LOC148709	0.00690007	0
HSP90AB2P	0.00689798	0
NBEAL1	0.00689602	0
ARHGEF6	0.0068925	0
ACTN1	0.0068658	0
ZCCHC18	0.00686343	0
LOC643008	0.00681835	0
LOC100506581	0.00679963	0
KIAA0649	0.00679385	0
MINPP1	0.00679306	0
CEBPD	0.00675438	0
MIR373	0.00674167	0
FAM164C	0.00672477	0
BIRC2	0.00663568	0
SGK494	0.00659496	0
XIST	0.00656359	0
GPRC5D	0.00655662	0
LRRC34	0.00645251	0
DUSP2	0.00645063	0
ZNF780B	0.00643382	0
BET3L	0.00642109	0
C9orf82	0.00640293	0
TNFAIP3	0.00637258	0
SLC16A2	0.00636814	0
LOC399815	0.0063671	0
PTPN23	0.00635758	0
KBTBD10	0.00635379	0
RAD23A	0.00631762	0
TBC1D8B	0.00630598	0
SPATA2	0.00630248	0
LACE1	0.00625906	0
EXOC3L	0.00623811	0
TWF1	0.00622193	0
WDR26	0.0062099	0
IL2RG	0.00620897	0
AHCYL1	0.00620018	0
C3orf54	0.00619673	0
FLJ27354	0.00619375	0
MIR3671	0.00618893	0
GJC2	0.00617841	0
TFDP1	0.006164	0
RPS20	0.00614131	0
HSP90B3P	0.00610826	0
KIF2C	0.00609046	0
CFP	0.00606954	0
PPAN	0.00606461	0
MIR663B	0.00606179	0
GDI1	0.00605683	0
SYNE1	0.00605598	0
PRPF18	0.00605346	0
KBTBD6	0.00603459	0
LOC80054	0.00601607	0
UBE2CBP	0.00599845	0
LOC168474	0.00597452	0
SYNCRIP	0.0059444	0
RACGAP1P	0.00594318	0
MRPS12	0.0059105	0
LOC440104	0.00589585	0
CLIC1	0.00587563	0
CXorf26	0.00587294	0
ARL5B	0.00574943	0
KIAA1217	0.00574819	0
FHL1	0.00574	0
SNORA5A	0.00572249	0
RAI2	0.0057111	0
SPOCK1	0.00570255	0
TGIF2	0.00570162	0
PAWR	0.00570112	0
JPH4	0.0056977	0
PDZK1	0.00568446	0
GUK1	0.00568207	0
RNF123	0.00563764	0
ZNF711	0.00563355	0
L3MBTL1	0.00562538	0
USP7	0.00561968	0
PAPOLG	0.00557734	0
ZNF81	0.00552498	0
KCNK12	0.00550087	0
MRP63	0.0055001	0
SS18L2	0.00548281	0
LASS6	0.00547188	0
UPF2	0.00546729	0
LOC100499489	0.00544985	0
COG3	0.00544113	0
CAMK2G	0.00543597	0
LOC647979	0.00543461	0
SNHG6	0.0054134	0
PKM2	0.00541282	0
MAGED2	0.00539612	0
ACRC	0.00539034	0
PRPS1	0.00536289	0
LOC400927	0.00535322	0
KIAA0174	0.00535183	0
MGEA5	0.00534534	0
BMS1P4	0.00534368	0
NEURL3	0.00532202	0
C6orf170	0.00531867	0
PSMD1	0.00531839	0
LOC728739	0.0052977	0
SNORD49B	0.00528985	0
C20orf108	0.00527999	0
E2F8	0.00526348	0
ETAA1	0.00525055	0
LOC388564	0.00524224	0
LOC256880	0.00521479	0
USP18	0.00521118	0
no_feature	0.00518838	0
RP9P	0.00516824	0
NECAB3	0.00516675	0
PBRM1	0.00513566	0
ARPC1A	0.00513283	0
CDK2AP2	0.0051226	0
PET117	0.00510916	0
TMEM188	0.00510475	0
MAGT1	0.00509825	0
MIR612	0.00508895	0
CEACAM1	0.0050754	0
C19orf22	0.00507403	0
MED14	0.00504367	0
FAM86DP	0.00500011	0
PRTFDC1	0.00499625	0
C16orf70	0.00498971	0
ZNF18	0.00497671	0
SPAG9	0.00495769	0
RP9	0.00495474	0
SNORD48	0.00494218	0
NPM1	0.00493912	0
SNORA48	0.00492246	0
ATP6V0E1	0.00492086	0
ARL6	0.00490189	0
FAM155B	0.00488984	0
CLTC	0.0048621	0
C17orf48	0.00481349	0
ZNF643	0.0047899	0
SHOC2	0.00478466	0
MIR29B2	0.00477839	0
ALAS2	0.00476257	0
NCRNA00185	0.00473668	0
BHLHE40	0.00469982	0
ZFHX3	0.00469479	0
TNFRSF8	0.0046941	0
ZMAT1	0.00468672	0
NACAP1	0.0046838	0
HOOK3	0.00468228	0
UBXN8	0.00467587	0
KLHL2	0.00466481	0
TMEM57	0.00465439	0
RBM12	0.00465299	0
PEX11B	0.0046354	0
MIR631	0.00462205	0
DNAJC2	0.00461338	0
LOC440434	0.00459921	0
HIST1H2BE	0.00459556	0
PNPLA4	0.004578	0
SEPT5.GP1BB	0.00457165	0
S100A2	0.00454306	0
POP7	0.0045226	0
PNMA3	0.00451426	0
FAM26E	0.00450875	0
TRIM45	0.00450529	0
TMEM38A	0.00447849	0
TRIM52	0.00447295	0
SNORD54	0.00447181	0
C19orf34	0.00446482	0
EFNB1	0.00446386	0
FAM38A	0.00445208	0
KIAA0125	0.00443959	0
SLC39A10	0.00442464	0
MCM10	0.00442245	0
VTA1	0.00441513	0
MAGEH1	0.00441087	0
EIF2S3	0.00438326	0
KIAA1539	0.00433477	0
FAM179B	0.00433467	0
XRCC6	0.00432697	0
USP11	0.00430633	0
LRP1	0.00430233	0
SOX7	0.00428111	0
MIR142	0.00426191	0
EEF1A1P9	0.00425	0
LOC494127	0.00424579	0
P2RY11	0.00421105	0
STYX	0.00420296	0
UXT	0.00419082	0
REREP3	0.0041868	0
TMEM27	0.00418367	0
ASB9P1	0.00417756	0
NHSL2	0.00417557	0
SNORD10	0.00416166	0
ZNF182	0.00414662	0
C17orf49	0.00414455	0
TRAM1L1	0.00412781	0
RC3H1	0.00411271	0
DIAPH2	0.00410009	0
FAM91A1	0.00408636	0
GPI	0.004068	0
SNORD47	0.00404765	0
KPNB1	0.00404305	0
EXO1	0.00402685	0
GBP1	0.00396157	0
SYVN1	0.00395599	0
LOC649395	0.0039532	0
C16orf87	0.00394686	0
ZNF449	0.0039247	0
SLC11A2	0.00391904	0
PFDN2	0.00391294	0
SNX14	0.00391023	0
CECR2	0.00390102	0
NRTN	0.00388968	0
RPL41	0.00388271	0
TMUB2	0.00387631	0
RABL3	0.00385409	0
UBP1	0.00385408	0
MAP2K3	0.00385364	0
SP2	0.00385354	0
GSK3A	0.00383833	0
RBM7	0.00383188	0
C14orf104	0.00381478	0
ST7OT1	0.00379754	0
TBP	0.00379571	0
LOC96610	0.0037934	0
UBE2D2	0.00379087	0
GEMIN8P4	0.00378424	0
ZNF57	0.00378351	0
ROMO1	0.00377897	0
ZNF629	0.0037749	0
WWC3	0.00377041	0
MIR103.2	0.00376777	0
H2AFY	0.0037449	0
PSD3	0.00374086	0
SDF2	0.00373831	0
ZFR	0.00373343	0
ACTL6A	0.00372381	0
RUNDC2C	0.00371683	0
SYN1	0.00371347	0
E2F7	0.00371323	0
C22orf30	0.00370672	0
CTPS2	0.00370147	0
ELMOD2	0.0036923	0
THAP7	0.00369162	0
ATP1A1	0.0036875	0
SH3KBP1	0.00368505	0
POLR3F	0.00368048	0
SLA2	0.00367368	0
FAAH2	0.00363381	0
C3orf58	0.00362238	0
DPRXP4	0.0036189	0
HMGA1	0.00360584	0
GCA	0.0036048	0
TMEM135	0.00359523	0
PIPSL	0.00358175	0
EIF4G2	0.0035769	0
HCST	0.00357039	0
DPH3P1	0.00355939	0
RILP	0.00353849	0
NUTF2	0.00352918	0
ODC1	0.00351495	0
SNORA10	0.00351229	0
ESCO1	0.00350921	0
SEMA3B	0.00349271	0
USP2	0.00348424	0
COX7B	0.0034464	0
ZNF414	0.0034444	0
KIAA0040	0.00343982	0
C13orf27	0.00343225	0
SNX13	0.00343188	0
APPL1	0.00342972	0
CENPI	0.00342035	0
MSN	0.00341844	0
RAB39	0.00340965	0
PDZD11	0.00340853	0
C7orf64	0.00339689	0
PQBP1	0.00337404	0
PSMA1	0.00336647	0
LOC152225	0.00335941	0
HMGN5	0.00335134	0
RNF41	0.00333128	0
C9orf96	0.00331366	0
GPR89B	0.00331096	0
LOC100129148	0.00330998	0
TTTY15	0.00330375	0
SCARNA15	0.00328893	0
CCAR1	0.00327241	0
SLC7A3	0.00325167	0
CXorf23	0.00324775	0
SLC38A1	0.00323561	0
TNRC18	0.00319854	0
C5orf41	0.00318532	0
C17orf86	0.0031642	0
C1orf103	0.0031618	0
CNN1	0.00314978	0
CXorf21	0.00314963	0
LCN12	0.00314104	0
BATF2	0.00312739	0
DSTNP2	0.00312224	0
SNORD99	0.00312083	0
C13orf1	0.00310669	0
DMD	0.00310492	0
SRSF1	0.00307808	0
LOC100294362	0.00306177	0
MIR647	0.00304203	0
CSTF2	0.00303033	0
C1orf26	0.00302804	0
LOC100130776	0.00302041	0
RGAG4	0.00301983	0
ZNF546	0.00300946	0
TPX2	0.00297926	0
ZC4H2	0.00295882	0
TRIM78P	0.00295709	0
CYTH1	0.00295539	0
HLA.DRA	0.0029519	0
TMEM187	0.0029443	0
LOC347376	0.00294309	0
ATXN7L3	0.00292637	0
VSIG1	0.00292006	0
YKT6	0.00291824	0
TUBGCP6	0.00291708	0
CASK	0.00291152	0
CDKN2C	0.00291088	0
LOC148696	0.00290951	0
SLED1	0.00290888	0
CCDC120	0.00286229	0
CHD8	0.00285351	0
C12orf48	0.00283728	0
NSD1	0.00282213	0
LAS1L	0.00281021	0
AMMECR1	0.00280998	0
BPNT1	0.00280513	0
LOC100506046	0.00279747	0
SNORD29	0.00278126	0
KCTD6	0.00277115	0
TAOK3	0.00275292	0
ANKHD1.EIF4EBP3	0.00274522	0
INHBE	0.00273991	0
UBL5	0.00273881	0
ARID3A	0.00272606	0
MBNL3	0.00271912	0
NTN4	0.00270484	0
LOC644714	0.0026923	0
IRF8	0.00267956	0
LOC653566	0.00267482	0
DPH2	0.00265789	0
ZFX	0.00263781	0
FRMD8	0.00263006	0
MEX3D	0.0026269	0
GLUD2	0.00262052	0
SLC50A1	0.00258291	0
CDKL5	0.00258116	0
TMED10P1	0.0025764	0
MIR766	0.00254917	0
ANP32B	0.00254268	0
RARB	0.00253672	0
APH1A	0.00253619	0
TBC1D25	0.00252856	0
C21orf15	0.00252799	0
LIG4	0.00252278	0
SLC30A4	0.00252034	0
IFT20	0.00249995	0
RBMX	0.00249784	0
CSAD	0.00249704	0
PGAM5	0.00249144	0
RAD51L1	0.00248921	0
ACY1	0.0024828	0
FGD1	0.00248074	0
C2orf56	0.00247174	0
MYST2	0.00246671	0
PRSS41	0.00246581	0
FBRS	0.0024653	0
RPL36A	0.00245775	0
IER2	0.00245126	0
CHIC1	0.0024478	0
ISYNA1	0.00244751	0
SLC43A2	0.00244147	0
CACNB1	0.00243305	0
RS1	0.00243104	0
RAVER1	0.00242559	0
SMC1A	0.00240944	0
SLC9A7	0.00240863	0
DCUN1D4	0.00240435	0
SNORD73A	0.00240245	0
ODZ1	0.00239696	0
TET2	0.0023898	0
POTEKP	0.0023826	0
SEC22B	0.00236953	0
EEF2K	0.00235132	0
GTF2E1	0.0023509	0
E2F1	0.00233517	0
SLC29A2	0.00232331	0
ASNA1	0.00232187	0
LUC7L2	0.00232059	0
SNORA5C	0.00230256	0
TIMELESS	0.002296	0
CTAGE1	0.00228524	0
ZNF507	0.00228072	0
HIST3H2BB	0.00227873	0
STIP1	0.00226379	0
GSTP1	0.00225681	0
AR	0.00225649	0
C5orf51	0.0022488	0
EIF3J	0.00222562	0
MIRLET7D	0.0022209	0
LOC100132352	0.00222051	0
NAP1L2	0.00221048	0
CD40LG	0.00220128	0
PDDC1	0.00220097	0
CSDAP1	0.00219942	0
SCARNA16	0.00219714	0
ZNF510	0.00219058	0
FOS	0.00216949	0
TATDN2	0.00216255	0
NAP1L3	0.00215626	0
SRSF9	0.00215301	0
TRMT1	0.00214133	0
LYSMD2	0.0021379	0
TAZ	0.00210455	0
FICD	0.00210441	0
C14orf156	0.00208134	0
MCF2	0.00206965	0
PRL	0.00205949	0
ATP8B5P	0.00203948	0
GMPR	0.00200787	0
FAR2	0.00200517	0
LOC151162	0.00200347	0
C16orf89	0.00200346	0
C2orf79	0.0019827	0
HSD11B1	0.00197766	0
SNORA25	0.00197204	0
C5orf40	0.00196803	0
LRRN2	0.00196796	0
C20orf202	0.00196508	0
TGFB1	0.00194928	0
FAM70A	0.00193812	0
RSL24D1	0.00193782	0
RFPL1S	0.00193528	0
CSNK2A1	0.0019067	0
PPP1R2P3	0.00189424	0
CSNK1A1P1	0.00188139	0
C14orf106	0.00186891	0
LOC728622	0.00186844	0
RANGRF	0.00184764	0
C11orf66	0.00184302	0
BRD7P3	0.00183245	0
NHEDC2	0.00181348	0
SLC25A5	0.00181161	0
SNORA3	0.00179532	0
CTCF	0.00179075	0
CUL4B	0.001784	0
RPL35A	0.00176724	0
C21orf96	0.00176704	0
BUB1B	0.00174593	0
CXorf56	0.00172911	0
SH3GL1P2	0.00172883	0
SPOPL	0.0017157	0
MYCT1	0.00171287	0
NDUFV2	0.00170489	0
ARR3	0.00169827	0
DUSP5P	0.00169754	0
NUP205	0.00169707	0
PTP4A2	0.00168658	0
YIPF6	0.00168417	0
H3F3C	0.00167397	0
MOBKL3	0.00166535	0
CXCR7	0.00166503	0
TSPAN6	0.00164226	0
RAB39B	0.00163889	0
SCAF1	0.0016383	0
HSP90AA4P	0.00162931	0
ZNF8	0.00162837	0
SNORA7B	0.00162659	0
C12orf72	0.00161089	0
LOC100192204	0.00160879	0
ATP5I	0.00159862	0
IQCH	0.00159004	0
RBM4	0.00158806	0
LOC729020	0.001585	0
CDC25C	0.00158078	0
MTMR4	0.0015797	0
SNORD94	0.00157819	0
WNT10A	0.00157459	0
ZBED5	0.00157318	0
LOC439994	0.00155657	0
LOC100507547	0.0015454	0
S100A3	0.00154148	0
THOC4	0.00154011	0
SNORA9	0.00153422	0
NPR2	0.00153334	0
COPB2	0.00153055	0
FAM120C	0.00151653	0
LMO4	0.0015037	0
XKRX	0.00150235	0
SOCS3	0.0014944	0
ACSL4	0.00149237	0
TCTEX1D4	0.00149172	0
FLJ34208	0.00148901	0
C12orf42	0.00148745	0
H2AFJ	0.00148436	0
TBRG1	0.0014788	0
LOC100132356	0.001475	0
HIST1H2AG	0.00146861	0
THAP1	0.00146376	0
LOC100240735	0.00144406	0
SEPX1	0.00144083	0
GLA	0.00143965	0
SNRPD1	0.00143723	0
WDR54	0.00142254	0
C7orf60	0.00141972	0
DUSP1	0.00141451	0
ILF3	0.00139923	0
MID2	0.00139781	0
LOC150381	0.00139648	0
LOC375196	0.00139477	0
LOC100129480	0.00139444	0
FAM199X	0.00139345	0
BHLHE41	0.00138127	0
RPL23AP64	0.00137756	0
LOC100507217	0.00136629	0
TMSB4Y	0.00136206	0
MIR650	0.00135369	0
TLR7	0.0013466	0
SSR4	0.00133861	0
MNT	0.00133782	0
RNF138P1	0.00133581	0
HNRNPR	0.00133117	0
RASAL3	0.00132806	0
EPC1	0.00132154	0
CD8B	0.00131929	0
SLC25A33	0.00131473	0
PLXND1	0.00131442	0
TSC22D3	0.00130409	0
FAM195A	0.00129784	0
TEKT4	0.0012958	0
ZNF441	0.00129082	0
TRAPPC3	0.00129076	0
RALY	0.00128527	0
DQX1	0.00127512	0
FLJ36031	0.00127424	0
ZNF673	0.00127288	0
SLC6A9	0.00126054	0
YPEL5	0.00126051	0
SAMD9	0.00125833	0
KLHDC1	0.00125774	0
MRPS30	0.00125159	0
RPL13AP20	0.00122539	0
POLA1	0.00122515	0
ANKS3	0.00121932	0
TNFSF11	0.00121833	0
EFHC2	0.00121726	0
TSG101	0.00121184	0
MIR27A	0.00121058	0
LOC100129518	0.00118611	0
CDC6	0.00118228	0
GPRASP2	0.00116843	0
SLC25A35	0.00116318	0
UPF3B	0.00115779	0
PTBP1	0.00115419	0
DACH1	0.00114133	0
LOC100133985	0.00113707	0
ATP5B	0.00112969	0
PAR.SN	0.00112417	0
SNHG1	0.00112333	0
FTSJ1	0.00109614	0
ASAM	0.00109348	0
UBE2NL	0.00108725	0
C14orf181	0.00108413	0
ACTC1	0.00107105	0
C7orf68	0.00107029	0
FLJ31306	0.00106121	0
PPCS	0.00105785	0
EZH1	0.0010573	0
BCLAF1	0.00105631	0
SNORD80	0.00105419	0
RPL15	0.00104592	0
VPS18	0.0010447	0
PSMC2	0.00104432	0
SH2D3A	0.00102906	0
IPO5	0.00102121	0
LOC442459	0.00101288	0
GAN	0.00100641	0
BRPF1	0.00100237	0
SMARCA2	0.00100105	0
C13orf15	0.000996756	0
DNAJC13	0.000996229	0
MIR1304	0.000977794	0
LOC100128191	0.000976389	0
MAP4K2	0.000969719	0
LRTOMT	0.000969548	0
LOC100271836	0.000969539	0
PRAF2	0.000968401	0
ATM	0.000959416	0
NCRNA00247	0.000955184	0
PDIA3P	0.000954102	0
PNMA5	0.000931577	0
ERLIN1	0.000927377	0
SCYL2	0.000924284	0
LOC100294145	0.000923706	0
EEF1B2	0.000918213	0
MIR25	0.000917183	0
C9orf119	0.000916279	0
WDR76	0.000914174	0
FRYL	0.000913206	0
OAS2	0.000908058	0
SETD5	0.000903444	0
SF3B4	0.000899169	0
CHM	0.000897439	0
BNIP3L	0.000885175	0
SNORD35B	0.000880469	0
HECA	0.000879697	0
MAGOH	0.000876898	0
TACO1	0.000872822	0
LOC723972	0.000859557	0
RRAGB	0.000850964	0
GIN1	0.000846964	0
MYH10	0.000846034	0
NCDN	0.000843085	0
PDK4	0.000841977	0
ACRBP	0.000834012	0
ATP6AP1	0.00083145	0
RPS19BP1	0.00082642	0
MAP1S	0.000821635	0
ABI3	0.000819367	0
RHOT2	0.000810474	0
SNORA16A	0.000810436	0
PPME1	0.000809899	0
JTB	0.000809065	0
FAM129A	0.000806196	0
RNF121	0.000801318	0
SLC25A36	0.000799668	0
MBD3	0.000797081	0
LOC645676	0.000793573	0
HNRNPF	0.000787743	0
CA5B	0.000786489	0
SNORA62	0.000785981	0
DNAJC24	0.000780542	0
EIF1AX	0.00077118	0
ATG9B	0.000764116	0
ZBTB24	0.000756774	0
AGBL5	0.000755668	0
ERCC6L	0.000746746	0
WNK4	0.00074412	0
EIF3IP1	0.000742976	0
C20orf107	0.000739777	0
CLC	0.000736897	0
BLCAP	0.000734919	0
DLGAP4	0.000734832	0
RBBP4	0.000733285	0
TYROBP	0.000732882	0
MMGT1	0.000726452	0
USP5	0.000724931	0
MAP7D2	0.00070438	0
PSMD10	0.000699766	0
LOC654342	0.00069794	0
SMARCA1	0.000690193	0
UTY	0.000687001	0
LARS	0.000680594	0
LOC100310782	0.000679967	0
PPP1R3F	0.000670859	0
TSR2	0.000660749	0
FOXD1	0.000660505	0
NDUFS3	0.000656342	0
GNB2	0.000656288	0
LCK	0.00063688	0
C1orf116	0.000636684	0
CCNDBP1	0.000633733	0
FAM40B	0.000632499	0
ASB3	0.000630401	0
RPL30	0.00062973	0
SNORD36A	0.000629341	0
SRRM1	0.000627257	0
AIFM1	0.000625419	0
DVL1	0.000618129	0
TMUB1	0.000606383	0
ATP5L	0.000603898	0
CCDC109A	0.000600306	0
C18orf45	0.000593498	0
CTF1	0.000591919	0
TCEAL4	0.000591074	0
LOC348761	0.000590828	0
SNORD44	0.00058115	0
ZNF207	0.000580804	0
SNORD65	0.000580448	0
SLC38A7	0.000576915	0
PPTC7	0.000567909	0
TLN1	0.000563796	0
EBI3	0.000563481	0
PARP12	0.000562891	0
POF1B	0.000555924	0
PTCD3	0.000550825	0
CAV1	0.000549778	0
LOC100526820	0.000542558	0
SDF2L1	0.000541164	0
PPEF1	0.000535796	0
FLJ39653	0.000535357	0
LOC100379224	0.000534991	0
TUG1	0.00053495	0
C17orf71	0.000533594	0
FH	0.000531674	0
LOC100131691	0.000529733	0
TRAF4	0.000525765	0
CD200	0.000521714	0
UBA2	0.000519137	0
GHDC	0.000517823	0
HAUS7	0.000512658	0
BTAF1	0.000505173	0
SNORA63	0.000504483	0
SON	0.000504028	0
GPC3	0.000498902	0
RAB9B	0.000494963	0
KCNE1L	0.000487885	0
CLCN3	0.000481689	0
TAF1	0.000479602	0
OAZ1	0.00047224	0
PHF3	0.000471542	0
LOC100130872	0.000463652	0
SYCE2	0.000460853	0
ZNHIT2	0.000450309	0
IRAK1	0.000445973	0
SLC4A3	0.000443261	0
CDK6	0.00044277	0
TCEAL3	0.000442001	0
MRPL45P2	0.000437708	0
SBNO2	0.000434348	0
TRAPPC1	0.000425006	0
IFNG	0.000424065	0
MGC16142	0.000422926	0
FOXP3	0.00042198	0
FAM200A	0.000413165	0
MAOA	0.000411345	0
USP9X	0.000410276	0
SC4MOL	0.000408838	0
NCRNA00183	0.000407293	0
CG030	0.000400899	0
LDOC1	0.000400537	0
CKLF	0.000399979	0
TTTY10	0.000398553	0
C17orf37	0.000395228	0
ZNF41	0.000393661	0
CFLP1	0.000392683	0
NECAB1	0.000391848	0
LEF1	0.000390149	0
SBDS	0.000387497	0
EIF4ENIF1	0.00038584	0
AUH	0.000380258	0
XPO5	0.000379578	0
UBE2MP1	0.000374991	0
LOC285740	0.000373145	0
NCRNA00152	0.000371184	0
C5AR1	0.000371085	0
RPUSD2	0.000370138	0
FTH1P3	0.00036614	0
PRPF39	0.00036475	0
MFAP4	0.000363427	0
SNORD36C	0.000361032	0
CENPJ	0.000359481	0
[truncated: 268 more rows]

## Sheet: Supplemental Table 2
gene	R2_SLINGER	R2_prx
NTPCR	0.884245	0.725656
VARS2	0.807338	0.362815
CD151	0.788456	0.771715
SCGB3A1	0.778304	0.769967
TUFM	0.774285	0.765406
KIAA1324	0.76232	0.724131
ADCK1	0.749116	0.734631
TMC4	0.74491	0.724569
SPSB2	0.744315	0.729433
NOD2	0.741733	0.687931
XRCC6BP1	0.735789	0.725153
XKR3	0.730493	0.229485
HSPA12B	0.71826	0.499083
MICA	0.700743	0.66876
C1QL3	0.693768	0.683689
GDF15	0.691938	0.676464
DSP	0.680917	0.671747
UAP1L1	0.675275	0.667175
C15orf38	0.67256	0.596916
AGAP4	0.664826	0.372691
SIAH1	0.662873	0.651806
MTUS1	0.662028	0.619838
CYP4F2	0.657881	0.649714
SPRYD4	0.647698	0.640826
GSTT1	0.63881	0.608679
SCD5	0.638105	0.628157
TMEM8A	0.628627	0.620071
FAM154B	0.620917	0.602491
CMBL	0.618697	0.607276
ACOX1	0.618246	0.594822
HERC2	0.612651	0.604812
CRIPAK	0.606115	0.590746
LIPN	0.603858	0.590266
FAM21B	0.601998	0.00329072
NUP210L	0.597902	0.283746
PF4V1	0.588763	0.576616
MAPK8IP1	0.587696	0.559467
ARRDC4	0.583823	0.565373
TTC19	0.582141	0.573822
TCF19	0.577432	0.536317
MT1E	0.573801	0.526733
NUDT18	0.57171	0.564403
KIAA0284	0.565976	0.497071
RBPMS2	0.565308	0.491826
NMRAL1	0.564763	0.536782
GBP7	0.562517	0.552077
DBF4B	0.549956	0.544319
PAAF1	0.546707	0.517876
CTSK	0.538875	0.532763
TMEM50A	0.53499	0.520893
MEI1	0.533724	0.502365
MICB	0.533176	0.526912
ENDOG	0.532606	0.523928
NT5M	0.532366	0.519112
HBG2	0.53013	0.244906
ZNF835	0.527385	0.087012
CCDC24	0.518444	0.476733
ANXA5	0.518378	0.510936
ASAH1	0.517615	0.509243
CHI3L1	0.517442	0.498131
MYO7B	0.512604	0.481562
PLA2G4C	0.512307	0.490945
ZNF354A	0.511052	0.472237
ZNF559	0.503357	0.231454
NPPA	0.500494	0.490058
ZNF605	0.499755	0.341595
CC2D1B	0.493272	0.487798
CATSPERG	0.488772	0.477296
GCNT2	0.487979	0.452313
KANK1	0.485395	0.425241
UTS2	0.481872	0.309268
MOCS1	0.481711	0.370799
ATP6V0E2	0.478863	0.450956
RPL8	0.47799	0.460774
LRRC37A	0.477899	0.469612
MED16	0.476737	0.471307
CFD	0.472614	0.445714
TNFRSF10B	0.467551	0.459047
LRRC37A2	0.467146	0.317121
MUC20	0.463365	0.431798
WDR6	0.456677	0.450018
DDT	0.456114	0.42616
TMEM92	0.455986	0.418677
RAPGEFL1	0.455759	0.368134
ATPAF2	0.453845	0.403288
ULK3	0.45367	0.441621
DNASE2	0.453501	0.444777
LIMS2	0.452888	0.42667
NOS2	0.45023	0.44442
RNF166	0.449489	0.436522
HDDC2	0.449487	0.436228
TK2	0.447041	0.400518
TBC1D9B	0.44657	0.429669
C8orf46	0.444664	0.434025
CRAT	0.444332	0.439472
NFE2	0.44207	0.222665
FCER1G	0.441879	0.431702
DUS2L	0.439112	0.434493
C17orf90	0.436353	0.266861
TRIM37	0.435507	0.420977
CENPP	0.432781	0.424655
PITRM1	0.432109	0.425145
LGALS9C	0.431021	0.397721
PDGFB	0.42816	0.270705
THOC3	0.427397	0.0349473
H1F0	0.427364	0.42228
VLDLR	0.42732	0.420904
NMT2	0.425067	0.390705
DND1	0.423029	0.240526
HBG1	0.419274	0.04691
HRK	0.418067	0.411175
XKR9	0.416578	0.410368
PEX11G	0.415952	0.407846
CD93	0.415349	0.409461
OR13A1	0.413232	0.403267
TMEM91	0.41307	0.333649
KRTCAP3	0.411684	0.403764
B4GALT7	0.409023	0.403676
LGALS8	0.405834	0.359501
AGAP8	0.405459	0.368408
BEAN1	0.405433	0.353239
PXDN	0.405364	0.39624
ENTPD2	0.405193	0.398941
WDR81	0.404072	0.396022
ARL17A	0.403867	0.365165
CD320	0.403387	0.150969
C2orf62	0.402236	0.397775
DCAKD	0.401807	0.393496
LILRA2	0.401499	0.378982
PCYOX1L	0.399982	0.393716
ARFIP1	0.399764	0.39361
ZNF320	0.397234	0.382798
DDR1	0.397183	0.142703
ELP3	0.395868	0.391457
NELF	0.394357	0.384931
CCDC122	0.3939	0.385578
ZNRD1	0.393785	0.199003
TMOD2	0.393734	0.389447
ATP6V1E2	0.392658	0.331097
C8orf31	0.392393	0.334659
GPM6A	0.389916	0.385077
HKDC1	0.389343	0.320288
BAZ2B	0.386437	0.37075
SPG7	0.386344	0.382032
HIST1H2BD	0.381107	0.363264
ATP1B1	0.379512	0.368266
ZNF626	0.37862	0.348858
WFDC3	0.378619	0.370245
HCG27	0.377976	0.372106
TMPRSS9	0.377562	0.313211
TMEM119	0.37737	0.311931
KIAA1875	0.375683	0.339071
ELP2	0.375585	0.371738
KIAA1530	0.375549	0.362158
MEFV	0.374987	0.368281
CABP1	0.373822	0.360349
MYBPC3	0.371616	0.366601
EPS8L2	0.371364	0.360811
CCDC57	0.36985	0.353334
GPR180	0.369281	0.360545
WDR63	0.368771	0.359346
TTC9	0.368284	0.242067
PFKP	0.367724	0.361872
SEC14L5	0.366177	0.30253
LY6G5C	0.365982	0.275059
LY75	0.365306	0.349005
FAM181B	0.364592	0.325324
FAM167B	0.361768	0.259928
SPG20	0.360487	0.33943
ESPN	0.359882	0.187523
IGFBP2	0.359336	0.351173
CLEC9A	0.357537	0.34856
CLIP3	0.356378	0.349425
RBM43	0.356366	0.349685
WWC1	0.355478	0.288992
CXCL5	0.354193	0.347558
KIR3DL2	0.352108	0.340473
RGS3	0.349715	0.327268
NPDC1	0.34898	0.34256
TP53I3	0.348151	0.330922
CYP2S1	0.347047	0.191758
CAPN11	0.346002	0.338013
POLR2E	0.345145	0.30525
ATP6V0D1	0.344879	0.339485
PNKP	0.34287	0.302712
ISOC1	0.342476	0.324232
CCDC71	0.340532	0.335817
TTC38	0.336874	0.303532
KLHL36	0.333102	0.318291
TSPAN4	0.332548	0.324253
AP3B1	0.332111	0.325148
ARPC5	0.331782	0.116444
FARP1	0.331046	0.320809
FAM177B	0.329387	0.298369
FAM83A	0.329383	0.303792
CPSF2	0.328576	0.318865
UNC45B	0.326394	0.322289
MMEL1	0.32535	0.321161
RNF207	0.324088	0.296759
ATP1B2	0.323208	0.316656
SPHK1	0.322647	0.29894
ZNF586	0.322532	0.288217
MBLAC1	0.32232	0.284811
BRD7	0.322261	0.317749
SLC23A3	0.321545	0.308734
EPHX2	0.320998	0.29525
CCDC114	0.320988	0.317187
ACAD8	0.320916	0.316701
SERPINC1	0.320898	0.311321
ATAD3B	0.320821	0.227394
ASNS	0.320404	0.314261
TRIM27	0.319934	0.172351
IER3	0.319118	0.177201
HSD17B11	0.318715	0.3108
ZNF193	0.318335	0.305043
KCNJ15	0.317057	0.293438
TIMM13	0.31639	0.310733
HTR2B	0.314965	0.229804
C17orf107	0.31399	0.308907
HM13	0.312072	0.285315
NR1D1	0.311289	0.278478
IKBKE	0.310504	0.307043
TC2N	0.309714	0.302894
PSPH	0.307794	0.30138
APOBEC3H	0.307543	0.2973
PTPRN2	0.307512	0.212719
DPY19L1	0.304823	0.29503
DNTTIP1	0.304725	0.282908
LYNX1	0.303823	0.287312
CTNNAL1	0.303674	0.297619
CALML4	0.303611	0.296777
KIAA0513	0.302848	0.294244
GPSM1	0.301637	0.291143
NOTCH2NL	0.29953	0.261202
AANAT	0.298575	0.279389
KBTBD11	0.298073	0.26201
DRAM1	0.297894	0.278158
KLC1	0.297818	0.294079
RPS6KL1	0.297231	0.289388
ZNF814	0.297009	0.257018
THRA	0.295085	0.274947
ERN1	0.294866	0.283306
SSH3	0.293886	0.268176
PDE8B	0.293583	0.286175
FZD1	0.293019	0.267694
COL11A2	0.289051	0.281205
GAPT	0.288357	0.272666
KCNMB4	0.286334	0.281998
SCARB1	0.286251	0.239312
NR1H3	0.284945	0.273678
ZNF418	0.284529	0.0589407
VN1R1	0.284194	0.280879
RMND1	0.282844	0.273213
FRAT1	0.282674	0.276584
RFWD3	0.282062	0.273825
ZBTB47	0.282049	0.241187
ASGR1	0.282013	0.00243468
TMEM14C	0.281612	0.259049
TMEM60	0.28091	0.277641
CES1	0.280239	0.266375
SLC16A4	0.279848	0.274295
BANF1	0.27883	0.238306
CUL7	0.278	0.264944
IMMT	0.277865	0.273949
GTF2H5	0.277841	0.260451
ASPRV1	0.276309	0.253378
SGSH	0.275998	0.209132
TRPV6	0.274433	0.254228
DNPEP	0.272813	0.209204
MINK1	0.272624	0.187714
AP1S3	0.272243	0.254765
HOXB4	0.271259	0.264493
RPL28	0.270609	0.264178
DYNC1LI1	0.2702	0.200442
DGCR6L	0.27004	0.0483402
SAMD14	0.269076	0.0105884
ACSF3	0.266971	0.2445
MCMBP	0.266644	0.205623
CTH	0.265803	0.258247
C20orf4	0.265552	0.237417
MPZ	0.265295	0.114818
GNA12	0.265048	0.262299
NCF1	0.264653	0.256211
ZC3H3	0.262474	0.249387
GATSL3	0.262335	0.250192
GDE1	0.261535	0.246219
COMTD1	0.260163	0.256594
ZNF846	0.259813	0.256991
OPRL1	0.25925	0.244839
C9orf71	0.259141	0.24671
SLC45A4	0.257945	0.244661
UPB1	0.257615	0.235624
OR52N4	0.257463	0.2513
TTC3	0.257271	0.252889
C10orf47	0.253928	0.248754
BRI3BP	0.253508	0.247291
BNIPL	0.253187	0.247931
GPR17	0.251421	0.23579
CHST8	0.25031	0.203964
JAM3	0.250015	0.0203218
TIPRL	0.248292	0.228276
WTAP	0.24805	0.133078
ANAPC4	0.246856	0.239598
LPXN	0.246354	0.19808
DIXDC1	0.245815	0.235495
CLEC7A	0.244811	0.188918
THAP8	0.244597	0.23243
FLOT1	0.244335	0.0968504
TTC9C	0.243977	0.237574
CCDC25	0.242903	0.216237
DEPDC7	0.242829	0.232803
ZNF708	0.242749	0.230499
EPDR1	0.241344	0.23471
BSN	0.241203	0.23358
SLC25A24	0.240355	0.233018
GOLM1	0.239857	0.206708
KIAA1522	0.239201	0.183028
SCO1	0.238539	0.236029
BTN3A1	0.238362	0.0867548
IMPA1	0.238305	0.226219
C5orf4	0.237582	0.213468
FSTL1	0.237453	0.134349
C15orf26	0.23656	0.129515
SGCE	0.236131	0.223806
ASPH	0.235965	0.220263
C19orf24	0.235608	0.232829
MDC1	0.235247	0.113429
SERINC3	0.23522	0.051717
EPHA4	0.23501	0.232229
BECN1	0.234705	0.134551
KIAA0319	0.23451	0.226476
OR2W3	0.232635	0.225679
FAM157A	0.232257	0.0813567
URM1	0.232193	0.215199
ADAMTSL4	0.231422	0.207693
IGFBP3	0.23133	0.175229
SLC39A11	0.230168	0.17956
ERCC3	0.229718	0.198955
ERBB3	0.229641	0.220594
CATSPERB	0.229205	0.220898
GPR146	0.228888	0.201286
ABHD16B	0.228579	0.113181
CTU2	0.228055	0.223784
KISS1R	0.227996	0.224426
ALMS1	0.227775	0.209921
ZSCAN18	0.227639	0.124488
FBN1	0.22748	0.210585
IFT52	0.226487	0.183056
TRIM31	0.22606	0.173566
ADAT1	0.22546	0.220782
ABHD12	0.225337	0.220575
INPP4B	0.225159	0.196948
PEAK1	0.222605	0.20923
ABTB1	0.22135	0.199624
FAM171A1	0.220855	0.213451
MLH3	0.220689	0.218247
DNASE1L3	0.219917	0.212994
DEM1	0.219103	0.205681
MAPKAPK3	0.218778	0.183529
HKR1	0.218542	0.161417
SLC24A3	0.218059	0.165719
MKKS	0.217278	0.203934
POLR2I	0.216947	0.18139
ZFR2	0.216432	0.212872
NOP10	0.216213	0.201915
ITGB3	0.216037	0.0186117
IFI30	0.215182	0.198795
ZNF211	0.215166	0.171267
SLC22A1	0.21468	0.20659
SH3TC1	0.214533	0.199673
FTSJ3	0.213143	0.205023
TSPAN9	0.211535	0.0243927
OTUD3	0.211486	0.201525
ASCC1	0.210788	0.182246
CGREF1	0.210625	0.203713
SLC35E2B	0.210133	0.0786536
LRRFIP2	0.209689	0.198285
RAB2A	0.208269	0.202874
PLAU	0.207516	0.203478
CLK4	0.207487	0.203974
TBCB	0.207155	0.0481098
RGMA	0.205799	0.165491
PHLDA2	0.205417	0.202003
S100PBP	0.204851	0.202059
GPX3	0.204089	0.132088
C19orf54	0.204077	0.196807
TMEM18	0.203671	0.198104
SPATA24	0.202292	0.198108
GNB5	0.201837	0.165662
CLEC2L	0.201342	0.0481465
CHIT1	0.20092	0.183709
TAF6	0.200522	0.198431
ZMYND12	0.19947	0.19147
RAB6B	0.19935	0.160442
EP400NL	0.198826	0.088131
PARVB	0.198692	0.126137
SHC1	0.198376	0.125087
RFXANK	0.198235	0.138078
C20orf201	0.197807	0.189456
JMJD7	0.197591	0.19095
VMO1	0.196707	0.157762
PALM	0.196031	0.153663
ZNF470	0.195785	0.184817
MMRN1	0.194974	0.0634811
CAPS	0.194462	0.191812
GTF2H4	0.19409	0.0981705
PRDX2	0.193876	0.171494
BCL7A	0.192987	0.186618
PCSK6	0.192713	0.0314309
SPEG	0.191845	0.189021
CRYM	0.191693	0.114782
COMMD2	0.191677	0.180464
TCEA3	0.190626	0.181235
FGFR1OP	0.190349	0.137971
MGLL	0.189872	0.145861
ZNF577	0.189818	0.124109
DHRS11	0.189803	0.187204
LPAR2	0.189668	0.172033
ZNF547	0.189212	0.120897
CEP78	0.188882	0.133133
PEAR1	0.188783	0.0750342
PAQR4	0.188753	0.095051
SCRN1	0.187997	0.176373
VRK2	0.187815	0.179334
CCT3	0.187788	0.185078
RSPH3	0.187492	0.174427
NOTCH4	0.187225	0.125769
CENPC1	0.187069	0.152226
NBPF9	0.187047	0.0164028
DDX52	0.186995	0.17577
C16orf86	0.186989	0.178074
ROR2	0.185795	0.0431304
CCDC99	0.185645	0.179259
ADH5	0.185625	0.173891
ITGA2B	0.185361	0.00201431
ZNF595	0.18477	0.162792
PLEK	0.183629	0.16696
TMEM158	0.183607	0.100797
RAB20	0.183423	0.1736
SRCRB4D	0.183025	0.180538
TAF1A	0.182924	0.171575
ME2	0.182829	0.174098
CBWD1	0.18262	0.164
ZNF737	0.181239	0.175141
F13A1	0.180758	0.149327
DCAF10	0.180138	0.170455
GTPBP10	0.180023	0.158016
ARL6IP1	0.179993	0.173951
HOMEZ	0.1799	0.150788
ICMT	0.179182	0.106421
ZNF471	0.178796	0.166513
COPB1	0.178786	0.169121
IGSF11	0.178459	0.13411
CAMLG	0.176672	0.174818
TFB1M	0.176602	0.166045
UBE3B	0.17647	0.172438
CTBS	0.176148	0.167826
XRCC3	0.175881	0.172044
DTD1	0.175422	0.147847
FXYD7	0.175083	0.167991
C1orf50	0.174835	0.170249
GALK2	0.174388	0.157085
KY	0.174361	0.171703
FANK1	0.174012	0.16404
ZNF496	0.173943	0.164252
SHD	0.173936	0.158374
HTRA3	0.17205	0.161419
PPBP	0.17137	0.00597653
ZNF717	0.171315	0.167634
RBM23	0.171191	0.134417
IL24	0.170564	0.16535
CTGF	0.170431	0.16133
SLC17A9	0.170423	0.167351
TBX19	0.170215	0.16809
ICA1L	0.169542	0.158241
CHODL	0.169456	0.161126
DNM1	0.169083	0.134781
MRVI1	0.167747	0.159027
POLR3G	0.167678	0.16482
HIBCH	0.167577	0.164038
MYL9	0.166959	1.22594e-05
TMEM86B	0.166922	0.16391
TRPM6	0.165704	0.154466
RPL17	0.165181	0.113441
CD9	0.165088	0.159461
RBFA	0.164914	0.157866
DDX51	0.164913	0.155052
ABLIM3	0.16444	0.000817548
FAM153B	0.164429	0.052271
CRB3	0.164055	0.131553
SLC25A16	0.16346	0.141169
PTGES	0.163429	0.1316
GPR20	0.16315	0.152116
TGM3	0.163149	0.132959
NOMO1	0.162682	0.0434741
CD300E	0.162586	0.160236
LY6G5B	0.162378	0.155615
COQ6	0.162167	0.160074
DNAJA3	0.161685	0.0196276
RNF39	0.160751	0.0996394
PTPRU	0.160128	0.0856518
PLA2G6	0.15965	0.15457
SPECC1L	0.159186	0.0456103
ARHGAP9	0.158398	0.0712013
ZNF135	0.158065	0.10404
CD244	0.157643	0.152388
ZNF154	0.155665	0.0263606
TPST2	0.155626	0.151087
MAP3K10	0.15539	0.15262
WDR24	0.154881	0.153156
ZDHHC21	0.154861	0.150615
FAM116B	0.154694	0.124451
PRSS50	0.154367	0.106631
CSDC2	0.154277	0.120906
TBL2	0.154166	0.149616
RERE	0.15368	0.148085
CCDC152	0.153625	0.150408
RFC4	0.153583	0.144923
SMPD4	0.153573	0.15134
CD226	0.153474	0.151464
HGD	0.153451	0.00772095
ASPSCR1	0.153135	0.150463
KCNK13	0.153086	0.141345
FHIT	0.152944	0.108158
C16orf45	0.150968	0.122348
SYTL2	0.150413	0.146323
GSTK1	0.150122	0.145646
C4orf3	0.150049	0.143745
CRELD1	0.1496	0.126153
SDS	0.149566	0.122909
ZNF329	0.149473	0.12833
VEPH1	0.148844	0.110684
SDSL	0.148544	0.115629
SH3BGRL2	0.14718	0.0460252
MECR	0.147128	0.139432
TIPIN	0.146927	0.132611
HIST1H4H	0.145837	0.128375
C7orf53	0.144801	0.119114
DNMBP	0.143579	0.139658
NAT6	0.143172	0.137316
ZNF143	0.142815	0.138068
ZNF677	0.142717	0.132589
KANK3	0.142534	0.139499
DUSP13	0.142522	0.0151546
SLC40A1	0.142039	0.140556
CDC42BPB	0.141263	0.11923
MCM6	0.141254	0.139631
PTGS1	0.141022	0.0268628
SLC25A13	0.140975	0.128875
PROS1	0.140969	0.0118906
MMS22L	0.140881	0.136926
ALOX12	0.140873	0.0606636
AK1	0.140865	0.110785
ILVBL	0.140802	0.123463
TAS1R3	0.140539	0.121464
LCNL1	0.140359	0.137972
MFSD11	0.140341	0.127104
FAM65C	0.139926	0.133307
SLC35E3	0.139652	0.11478
VAMP4	0.13935	0.122425
ZSCAN2	0.138795	0.129288
IFITM1	0.138578	0.132974
MPL	0.138388	0.125811
CMTM5	0.138286	0.00503955
KIAA1274	0.138246	0.134794
TAS2R5	0.137482	0.127278
NUAK2	0.137433	0.11956
C19orf53	0.137372	0.123995
ENPP4	0.137364	0.129557
MORC3	0.137356	0.126383
AVIL	0.136929	0.0449599
ATP2B2	0.136584	0.131909
LTA	0.136307	0.0993224
SRBD1	0.136173	0.129928
KIAA1328	0.135659	0.120956
CILP	0.135635	0.0972963
MFSD5	0.13562	0.126455
ZNF667	0.135491	0.0951229
GP6	0.135112	0.0233558
VIL1	0.134942	0.0863308
PAQR5	0.134506	0.0984196
POMGNT1	0.133922	0.122339
EHHADH	0.133888	0.128754
SORBS2	0.13362	0.0997176
GTF2H2	0.133479	0.128686
WBSCR22	0.132807	0.13089
ZNF304	0.13255	0.0840163
STARD5	0.13244	0.114139
PWP2	0.132343	0.127056
FAM69A	0.132186	0.0752582
NPC2	0.131477	0.125301
SLC15A3	0.131415	0.126037
CDKN2AIPNL	0.131271	0.0206268
AQP10	0.130563	0.0672804
SSH1	0.129991	0.124383
TIGD7	0.129474	0.0879618
LMNA	0.129174	0.118892
CCL20	0.129061	0.117717
ELOVL7	0.128975	0.0984153
RPL14	0.128914	0.124514
RPL13A	0.128726	0.0924451
SMU1	0.127894	0.114265
ITGA3	0.127733	0.113209
ATP5G1	0.1276	0.114872
DHTKD1	0.127586	0.122552
PDPR	0.127544	0.0076468
USP6	0.125824	0.0872539
RPL3L	0.125176	0.0548252
SHE	0.125174	0.117209
ZNF117	0.12479	0.106753
CNNM4	0.124502	0.12266
CTDSPL	0.124129	0.000787205
RAB40C	0.123797	0.115149
PSMB8	0.123707	0.115933
CUTA	0.123636	0.092826
BFSP2	0.123356	0.119601
TPM3	0.122766	0.102746
EIF2B1	0.122491	0.100888
ICAM3	0.122282	0.120763
TTC28	0.122192	0.111481
HOMER2	0.122057	0.0602196
C2orf88	0.121306	0.00385747
MX1	0.121014	0.119527
C11orf54	0.120747	0.114832
RTN3	0.120704	0.107283
GLTSCR2	0.120645	0.119147
ALDH5A1	0.120643	0.116275
FKBP8	0.120603	0.00240549
MMP1	0.120298	0.0889094
SNAPIN	0.119992	0.109021
RTP4	0.119868	0.0970544
TMEM150C	0.119182	0.116563
C14orf183	0.11916	0.0982306
IFIT5	0.119158	0.110537
TTPAL	0.11909	0.10471
EPHX4	0.118361	0.094717
BTN2A2	0.118222	0.106205
ARHGAP44	0.118044	0.116119
VSIG2	0.117732	0.0254056
FAHD2B	0.117444	0.0218149
BET1	0.117348	0.0743707
PRLR	0.117213	0.114868
PRKAR2B	0.117104	0.0211034
CD83	0.117037	0.0703925
CIITA	0.116979	0.0944089
LRRC39	0.116737	0.0759322
TGFB1I1	0.116376	0.0447647
VPS37B	0.116298	0.106458
FAM151B	0.115813	0.11342
GP1BA	0.115391	0.00325225
SNTA1	0.115038	0.0226179
CIB3	0.114595	0.106511
KLHL24	0.11448	0.113165
C2orf89	0.114423	0.110317
ZNF84	0.11435	0.0774253
RHCE	0.114314	0.112453
CLU	0.114306	0.023537
GPR97	0.113812	0.109207
ZNF671	0.113782	0.0249416
KIAA1143	0.113712	0.106042
WDR36	0.113491	0.0782411
HAP1	0.1132	0.0563689
ALDH1A1	0.11303	0.101098
DEXI	0.113008	0.0929619
KLHL9	0.112975	0.0742229
LOXL3	0.112961	0.0602652
C1orf124	0.112645	0.0997753
CENPQ	0.112018	0.103274
GTF2E2	0.110938	0.107572
EFCAB5	0.110755	0.108604
MYO1E	0.1106	0.108186
RASSF6	0.110223	0.0667101
KIF23	0.110178	0.0179699
TMEM163	0.110047	0.101046
FRMD3	0.109736	0.0760309
NDUFA7	0.109618	0.0942612
PKHD1L1	0.109503	0.0492662
PPT2	0.109436	0.106277
GHRL	0.10898	0.0632682
C15orf54	0.108753	0.0213934
STK24	0.108738	0.0761231
FAM89B	0.108131	0.0883873
CCDC61	0.107962	0.0968598
SFXN1	0.107872	0.105945
EHD3	0.107846	0.0755465
AQP1	0.107842	0.0138617
CTSS	0.10774	0.0919444
MITD1	0.10737	0.104832
TRAPPC2P1	0.107216	0.0484182
AGTRAP	0.107015	0.100349
SERPING1	0.106657	0.0721096
C10orf35	0.106545	0.0912977
CEP164	0.106478	0.065391
SOX12	0.106046	0.0368099
CAMTA2	0.105966	0.0981578
SELP	0.105966	0.0406601
ZCCHC17	0.105761	0.102409
ANXA1	0.105549	0.10028
DARC	0.105338	0.103489
SLC4A5	0.104989	0.027219
RUNDC3A	0.104936	0.10303
GAS8	0.104787	0.0894962
OXNAD1	0.104748	0.0871064
ZIK1	0.104709	0.0365419
ADAMTS7	0.103759	0.0032457
RECQL5	0.103521	0.0604825
USPL1	0.103345	0.0885695
BIVM	0.103194	0.0930081
TP53I11	0.103059	0.073525
RTN2	0.102785	0.0793146
NT5DC1	0.102572	0.08924
CIAO1	0.102268	0.100957
ACSBG1	0.102249	0.0019416
LTBP1	0.102063	0.0021167
GNG11	0.101576	0.0342765
PUSL1	0.101516	0.0900094
SCYL3	0.101496	0.0913344
SH3RF1	0.100544	0.0872058
SPG21	0.0998207	0.0900373
SLC25A32	0.0997997	0.0959884
SCGB1C1	0.0994301	0.0923602
KIAA1045	0.0991968	0.0842746
EPRS	0.0988294	0.0806336
PDE6B	0.098646	0.0973833
CDC42	0.0985479	0.0922769
NHLRC1	0.098132	0.0962697
TRIM69	0.0980467	0.0881775
EMID1	0.0978845	0.069326
ALDH4A1	0.0978012	0.0437921
SIGLEC9	0.0974636	0.00158595
PWWP2A	0.0973786	0.0956896
RNF157	0.0973447	0.0930133
ZDHHC5	0.0971956	0.0849934
ZNF142	0.0971361	0.0455453
ZNF781	0.0970834	0.0882503
TRPM4	0.0966737	0.0820082
TMIGD2	0.0966167	0.0803086
TRIM26	0.0965705	0.0356641
PPM1H	0.096344	0.093905
EGF	0.0962668	0.067513
DPP3	0.0962454	0.0935761
EFHA1	0.0961737	0.0903887
ENTPD4	0.0961499	0.0858746
SLC2A9	0.0958092	0.0882696
FRG1B	0.095024	0.0675668
KCNAB3	0.0948992	0.0926983
BCKDK	0.0947981	0.0886488
CD14	0.0944311	0.0719523
DHCR24	0.094198	0.0876035
LGALS1	0.0938974	0.091943
CEACAM8	0.0936864	0.00219473
LRCH1	0.0936758	0.0909788
SHISA4	0.093298	0.0403577
GOSR2	0.0930536	0.0892984
RYBP	0.0930194	0.0896354
USP36	0.0929214	0.0580514
CEND1	0.0928314	0.090807
TMEM161A	0.0924361	0.0385716
FAM82A2	0.0920763	0.084816
RABGAP1L	0.0918903	0.0889696
WASF1	0.091873	0.0792565
C21orf7	0.0915081	0.0229175
NFIB	0.0912649	0.0502836
HBQ1	0.0912155	0.0685477
SEPT8	0.0909491	0.0866923
SLC25A27	0.0908204	0.0894196
NAA30	0.0906581	0.0746102
SLC28A3	0.090275	0.0367189
NOL6	0.0901962	0.0496119
ST3GAL3	0.0898298	0.0531833
GP9	0.0896662	0.00022319
MGAT4B	0.0896595	0.076971
NYNRIN	0.0895257	0.0497651
SCFD2	0.0891754	0.0847353
ZNF256	0.0890408	0.0734071
CCDC72	0.0888221	0.0450908
MANSC1	0.0886878	0.0358499
UCP3	0.0885155	0.0708226
DOK1	0.0884448	0.0706731
C8orf55	0.0880594	0.0627915
ZNF498	0.0880357	0.0543663
TREML2	0.0878718	0.0695564
ZNF555	0.0874672	0.0798241
ZNF649	0.0873654	0.0565591
PSMD9	0.087105	0.0682504
CAPRIN1	0.087075	0.0844146
TUBA8	0.0869587	0.00457864
FRRS1	0.0869261	0.0284412
CSNK1G1	0.0866189	0.0851475
LRRC70	0.0864475	0.0816867
PLEKHJ1	0.0858384	0.0448921
TXNRD1	0.0856961	0.0824299
LDB1	0.0856821	0.0680955
FMO5	0.0855201	0.0765372
ANP32E	0.0854764	0.0800014
WASF3	0.0851248	0.049385
BAHCC1	0.0850183	0.079097
PIK3C3	0.0849026	0.0814739
SNRPC	0.0848742	0.0802371
SIGLEC7	0.084855	0.000117139
SPINT2	0.0846499	0.0820961
EPB49	0.0844664	0.000681402
HEG1	0.0844355	0.0680735
CYLD	0.0841197	0.0741113
C21orf58	0.083881	0.0714208
KCNH2	0.0836957	0.0625102
UBXN2A	0.0836828	0.0816409
LMTK2	0.0832378	0.0792629
ZNF551	0.0830337	0.0191914
LIN7B	0.0829934	0.0732874
TMEM86A	0.082833	0.0726328
ITGB5	0.0828208	0.0484542
TLCD1	0.0820577	0.0777255
GUCY1B3	0.081827	0.0095204
GAMT	0.0817436	0.000708705
NUDT15	0.0816137	0.0778076
POLN	0.0815056	0.0789318
RAB43	0.0813702	0.0306403
NDUFB2	0.0812967	0.0708956
CA4	0.0808674	0.0239818
NME3	0.0808642	0.0565118
PGLS	0.0805317	0.0241785
ZNF43	0.080184	0.0773656
NPM3	0.0799208	0.0606466
PHLDA3	0.0797243	0.0126672
AKNA	0.079708	0.0720255
LCN2	0.0793987	0.0289725
ATP8B2	0.0792978	0.0643486
PCBD2	0.0791763	0.0564957
SPOCD1	0.0788481	0.0391181
GLTPD2	0.0784955	0.0738423
MIOX	0.0784746	0.0533036
HUS1	0.0782896	0.0550755
IARS	0.0782882	0.062471
ADCY6	0.0775374	0.0214296
DDX43	0.0773271	0.0682868
ARMC2	0.0770385	0.0739744
ESAM	0.0767881	0.00155177
GNAZ	0.076775	0.0504743
SNW1	0.0767143	0.070686
USP13	0.0766966	0.0576185
ACSM3	0.0762412	0.0109323
FAM65B	0.0759713	0.0706056
ABCC6	0.0757162	0.0721092
C7orf59	0.0756258	0.0556613
RDBP	0.0755761	0.0740973
FAM168A	0.0754717	0.0717584
MYL4	0.0753037	0.00071794
GYPC	0.0751728	0.0708282
TREML1	0.075116	0.00434243
SLC22A3	0.0750337	0.0552035
ZDHHC17	0.0747663	0.066101
PUS7L	0.0747402	0.0705268
ZNF721	0.074073	0.0717871
CLN3	0.0736809	0.0684585
RASGEF1A	0.0735563	0.070485
HIST1H2BG	0.0734744	0.0407642
UBXN6	0.0733375	0.0614659
ZNF543	0.0733265	0.0687636
TMEM222	0.0728181	0.0650367
DOM3Z	0.0728136	0.0425018
SPEF2	0.0727464	0.0696109
HMBOX1	0.0725907	0.0698665
CKB	0.0724868	0.0609588
HPS3	0.0723028	0.0378998
C6orf136	0.0722602	0.0136792
PDE4DIP	0.0720516	0.00407266
TBXA2R	0.0719792	0.0669644
TM7SF2	0.0719462	0.0559411
SERPINE1	0.0719379	0.00717711
ACOXL	0.0719219	0.054424
ISG15	0.0719013	0.00377892
NRBF2	0.0717859	0.0635422
CNTD1	0.0716667	0.0389273
TTC7B	0.0709711	0.0297697
ZDHHC1	0.0707421	0.0635245
C18orf8	0.0702887	0.0677327
TRIM3	0.0700367	0.0530446
TNFRSF1A	0.0700048	0.0654647
ZNF624	0.0699221	0.0513564
NQO1	0.0697813	0.0677568
TRIM10	0.0694666	0.0498092
KIAA1467	0.0689137	0.0530931
NTAN1	0.06888	0.0607446
PDLIM5	0.0686924	0.0624956
LDHD	0.0685453	0.0483145
GZF1	0.067832	0.0628736
ABCA5	0.0677121	0.066605
GGPS1	0.0676986	0.0625871
PTOV1	0.0674404	0.0374475
DHRS13	0.0673328	0.0627861
COL5A1	0.0673157	0.0619679
SYT11	0.067017	0.0121079
NAE1	0.066305	0.0616535
NUDT9	0.0661782	0.0470589
C2orf76	0.0661276	0.0634274
TMEM141	0.0660196	0.0559618
PDCD6	0.0653206	0.0567259
TXNDC17	0.0653012	0.0619868
RABL2B	0.0649751	0.0583177
GEM	0.0647481	0.0513269
RGL1	0.0646932	0.0564365
ZNF384	0.0646643	0.0570186
COPS6	0.0644312	0.0525911
LRRC37A3	0.0641897	0.000951748
TLE6	0.0641387	0.0305458
KCNMB1	0.0638403	0.0478335
NFU1	0.0637795	0.0574979
PEX12	0.0637229	0.0614872
RAB3A	0.0636653	0.0617746
ABCF1	0.0636119	0.0203052
EIF4E2	0.0635351	0.059572
SUPT5H	0.0631217	0.0443189
HBXIP	0.0630874	0.0562191
GPLD1	0.0630835	0.0591932
NUP214	0.0625662	0.0274959
CHD7	0.0625227	0.0568846
ZNF788	0.0624677	0.0275568
TNIP2	0.0622323	0.0553785
FBXL22	0.0618933	0.0517193
PLCXD2	0.0617462	0.0509264
AIF1	0.0615999	0.0389685
TTLL4	0.0615098	0.0531688
ACTR10	0.0614488	0.00321062
EYS	0.0610125	0.0512732
ZNF134	0.0609543	0.00803523
PNMT	0.0608476	0.0399568
TP53BP2	0.0607529	0.0553315
ALPK1	0.0605633	0.0589114
INO80B	0.0604435	0.0534691
AGER	0.060176	0.0502268
C1orf159	0.0601572	0.0585315
COL9A2	0.0601275	0.0391902
ARHGAP10	0.0598849	0.0331673
MYCL1	0.0588429	0.0159837
BMP2K	0.0588394	0.0460307
DNAJC27	0.0586325	0.0473713
GUCY1A3	0.058425	0.00185137
DTX1	0.0582659	0.0204945
TARM1	0.0580874	0.0370133
SLC25A23	0.0575019	0.0227637
CRISP3	0.0573685	0.0393936
CMTM1	0.0568414	0.0445893
PRRC2A	0.0566831	0.0492871
DSTYK	0.0566423	0.0468708
GPR141	0.0565494	0.0502307
DNAJC30	0.0564704	0.024976
BLOC1S1	0.0561743	0.0520526
GLCE	0.0560937	0.0431522
SLC35E2	0.0560293	0.0342477
PLEKHA4	0.0559623	0.0506887
LSM2	0.0557105	0.0316942
OBFC2B	0.0552109	0.00188901
ZNFX1	0.0551965	0.0474672
FAM103A1	0.0551671	0.0191003
GOLPH3L	0.0550782	0.0532474
TM4SF19	0.0550252	0.0464744
FBXO42	0.0550054	0.054212
SPARC	0.0549912	0.00107466
PLXNB2	0.0548305	0.0265401
FBXO3	0.0545607	0.0494226
STAG3L3	0.0543569	0.00771472
C10orf10	0.0542652	0.0372432
MAST2	0.0542465	0.0533093
C1orf53	0.0539131	0.0153824
SPATA7	0.0537316	0.047434
TSSK3	0.0536173	0.0165137
KIR2DL1	0.0535437	0.0467844
MYO19	0.053316	0.0509028
BMPR2	0.0530293	0.0514246
ZNF485	0.0529822	0.0451972
GGA2	0.0529338	0.0381588
TAF9	0.0529156	0.0497004
ZNF578	0.0528899	0.0280322
HEXIM2	0.0528778	0.0415111
ATP6V1D	0.0526272	0.039912
C16orf54	0.0526063	0.0511455
PDSS2	0.0525531	0.0490322
SLC22A17	0.0524076	0.0170697
ATG4B	0.0522463	0.0455323
EPN1	0.0521205	0.0103593
C3orf17	0.0518756	0.0410051
CTTN	0.0516776	0.0322763
POLE3	0.0515881	0.00717758
ATG12	0.0515119	0.0408364
TGOLN2	0.0512864	0.0248704
MED30	0.051262	0.0277811
TPRN	0.051224	0.0367651
NEDD4L	0.0511846	0.0427137
C1orf228	0.0510703	0.0434927
MAPRE3	0.0506495	0.0344058
PRR16	0.0505787	0.0314726
MEIS1	0.0505552	0.00299145
ZNF230	0.0505306	0.0244376
RINL	0.0504214	0.0490362
ZNF776	0.0502092	0.00662173
SLC6A4	0.0501639	0.00175881
POLG2	0.0501584	0.0173634
C11orf94	0.0500524	0.0382273
ZNF419	0.0500457	0.0253563
RAP1A	0.049878	0.0396719
RUFY2	0.0498556	0.0316971
FAM188A	0.0496018	0.0425549
NPLOC4	0.0495544	0.0232077
DEFA4	0.0493182	0.0166593
MTOR	0.0492726	0.0465139
RNF125	0.0487281	0.0380189
STT3A	0.0487116	0.0479558
CSK	0.0486028	0.0384217
ZNF592	0.048495	0.0392901
DYRK1B	0.0484711	0.0432349
SLC39A1	0.0484082	0.0472177
ZNF775	0.0482632	0.0383193
BTBD19	0.0480521	0.0446959
SCUBE2	0.0479912	0.0421275
MSI2	0.0479204	0.025626
ARPC1B	0.0476028	0.0218912
FGFBP2	0.0474729	0.0413274
RPF1	0.0471412	0.0458134
TMEM183A	0.0471138	0.0449756
ACAA1	0.0469212	0.0172186
FAM198A	0.0469168	0.0451928
C8orf37	0.0468848	0.0400244
TSC22D1	0.0467559	0.00657873
ARAP2	0.0466554	0.00302473
COL17A1	0.0466238	0.0375799
C9orf64	0.0464626	0.0456076
GAL3ST1	0.0464521	0.0391523
ATP6V0B	0.0463769	0.0437989
MARCH3	0.0461788	0.0368356
SMURF1	0.046174	0.0287274
ZNF165	0.0460189	0.0373812
BOD1L	0.0457777	0.00571965
ZNF263	0.0456985	0.0339333
ARL11	0.0455609	0.0386685
FAM98C	0.0451981	0.0317687
CACNB4	0.0449227	0.0125838
SECTM1	0.0448232	0.042549
HIST1H3B	0.0446543	0.0344604
C16orf42	0.0445125	0.00443396
AZU1	0.0444851	5.65672e-05
KIF1C	0.044357	0.0407199
NODAL	0.044291	0.0415852
SDC4	0.0438688	0.0307501
BZRAP1	0.0436602	0.0206466
ENKUR	0.0434259	0.00643522
CD44	0.0433969	0.038745
MAN2A2	0.0432737	0.0156423
ATAD3C	0.0429859	0.0391622
HDAC3	0.0426348	0.0375311
SLC24A6	0.0422387	0.0369767
ZNF837	0.0421698	0.0223289
SASS6	0.0419131	0.0119866
SYT15	0.0418476	0.00853984
SQSTM1	0.0417465	0.0233416
EZR	0.0410187	0.0335185
HAUS5	0.0409636	0.000404565
GLI3	0.0406234	0.0392215
BRCA2	0.0406077	0.0348882
ZNF69	0.0404607	0.00350045
MRM1	0.0404034	0.0240338
DYNC1I1	0.0403463	0.0388656
HGSNAT	0.0400302	0.0170904
NLRP1	0.0398321	0.0129683
BRP44	0.0397272	0.0392559
BANK1	0.0396938	0.00173063
GNG5	0.0396005	0.0352265
RNF130	0.0392931	0.0193459
TTC13	0.0391646	0.0300876
BAHD1	0.0390647	0.0282429
PNPLA1	0.0390625	0.0220105
IL23R	0.039014	0.0378382
ZNF549	0.0387707	3.68794e-05
UBAC2	0.0387471	0.0184442
RNF220	0.0384889	0.000109752
LTB	0.0384273	0.0361683
IWS1	0.0384242	0.0192838
NLRC4	0.0383057	0.0216778
NR1D2	0.0381387	0.0145268
BFAR	0.0379101	0.0355514
ADAM11	0.0377951	0.03018
BEND5	0.0375449	0.0364491
HIST1H2BO	0.0373147	0.013571
PRRG2	0.0373134	0.016241
BCAM	0.0372424	0.0189738
LTB4R	0.0371974	0.0120229
DSCR3	0.0371951	0.0195514
C9orf114	0.0371898	0.0179607
SPINT1	0.0370834	0.0305267
PPM1L	0.0365788	0.020796
NKIRAS1	0.0365307	0.025499
NAV3	0.0363923	0.0264897
ETV2	0.0360601	0.0349011
CKAP4	0.0360566	0.027173
CLCN2	0.0359715	0.0349544
CEP350	0.0358474	0.0333909
EID3	0.0357636	0.0319913
ZNF434	0.0355495	0.0290915
GNS	0.0355324	0.0297843
C1D	0.035384	0.0293208
COL10A1	0.0349625	0.0102957
VPS52	0.0349095	0.0154676
MAPK13	0.0348915	0.0121559
CAMP	0.0348434	0.000169249
C17orf70	0.034734	0.0193397
NCOA1	0.0347226	0.0269571
ZSCAN16	0.0344467	0.0290658
DCTN1	0.0343923	0.00693504
SETD1A	0.0343641	0.0127101
IDI1	0.0342952	0.00379239
C8orf76	0.0342147	3.59666e-05
C9orf85	0.0341888	0.0025052
IQGAP3	0.0338358	0.00758707
NAT8L	0.033785	0.0208263
WDR1	0.0336374	0.0308149
MICAL2	0.0332318	0.00398485
ZNF274	0.0332212	0.00118217
DDX49	0.0331318	0.0296907
PIGG	0.0331242	0.0204454
TMEM170A	0.0330412	0.0310376
DIAPH1	0.032716	0.00216009
LGALS3	0.0327049	0.0264815
FOXC1	0.0325896	0.00960834
SLC25A38	0.0324763	0.0199004
PBX3	0.0322491	0.0237443
HNRNPA1	0.0321676	0.00612844
CFB	0.0320291	0.0275534
SYNPO	0.0319491	0.00169367
NFKBIL1	0.0319196	0.0303982
C9orf123	0.0318547	0.0171195
TOR1AIP1	0.0315507	0.0290047
PVRL1	0.0315413	0.00202239
LIMS1	0.0312805	0.00610262
C11orf51	0.0312156	0.0111939
DHX8	0.0310311	0.0233789
SLC38A9	0.0309944	0.0033286
ABHD13	0.0308868	1.42429e-05
ZNF124	0.0308727	0.0266478
CDCA7	0.0308334	0.02882
AMIGO3	0.0307457	0.0273864
DTWD2	0.0305983	0.0266722
TNFRSF9	0.0305171	0.00952725
WNT7A	0.0304163	0.0238076
ISOC2	0.0303987	0.0210521
ANKRD13C	0.0303877	0.0257974
CEL	0.0302602	0.0286679
VPRBP	0.0302491	0.00124522
C10orf137	0.030203	0.00299434
DDA1	0.0301202	0.0275656
C19orf59	0.0300124	0.00361121
RGL4	0.0299851	2.03862e-06
RNF138	0.0298091	0.02742
LARP4B	0.0295757	0.00624811
DUSP28	0.0295209	0.0175134
SELENBP1	0.0294569	0.010226
NID1	0.0293749	0.0272935
SPA17	0.0293359	0.0117328
NCAM1	0.0292608	0.00408473
LSP1	0.0291133	0.0286956
MRPL41	0.0289373	0.0212435
AGPS	0.0288763	0.0247535
PTCRA	0.0287105	4.62424e-05
HIST1H1C	0.0285789	0.0228459
TMEM39A	0.0285595	0.0116973
ESF1	0.0285421	0.0013289
SHISA7	0.0280307	0.0240418
MAP4K4	0.0279483	0.000390738
RCAN1	0.0278447	0.00889569
NEFM	0.0277974	0.00410788
HRASLS	0.0277691	0.0201924
NACC1	0.0276577	0.00899999
CBY1	0.0271678	6.85179e-06
TNFRSF19	0.0270192	0.0245021
RPSAP58	0.0269647	0.000160021
TMEM40	0.0268233	0.0121841
RTEL1	0.0267954	0.0145092
CTSE	0.026757	0.0130574
ASB14	0.0267235	0.0257787
ROBO1	0.0264511	0.0228842
MAP1LC3B2	0.0262103	0.000527302
ADRBK2	0.0261774	0.000639288
RNF20	0.0259413	0.0209431
CHADL	0.0258655	0.00112618
SSBP2	0.025818	0.00242911
PLAA	0.0255111	0.0185581
MRPL30	0.0254675	0.0183084
HIST1H2BC	0.0254482	0.0235382
ELK4	0.0254347	0.00372752
TNFRSF25	0.025422	0.0185615
CHD6	0.0250138	0.0157745
WDR66	0.0248978	0.0158663
ACHE	0.0248132	0.00884917
ADCK4	0.0246787	0.0243359
LIPH	0.0246193	0.0189092
ACSBG2	0.0244829	0.0221158
VWCE	0.0244659	1.88945e-05
HSF1	0.0244228	0.00635093
KIAA2018	0.0243598	0.00735169
PPPDE1	0.0242709	0.00655522
FSIP1	0.0241511	0.0214757
PPFIBP1	0.0241061	0.0187039
MED23	0.0240943	0.0224874
MYO1H	0.0240796	0.0181122
PRRT1	0.0239325	0.0188631
NUF2	0.0239197	0.00683731
ITPK1	0.0239183	0.0193554
HOOK1	0.0237874	0.011163
EIF3I	0.0236545	0.02216
BZW2	0.0236337	0.0102103
ZCCHC3	0.0236191	0.000304346
PPAP2B	0.0235391	0.00567594
DNAJC10	0.0234107	0.0131951
C19orf73	0.0233746	0.0122747
SSR2	0.0232807	0.00311213
OXSM	0.0232533	0.0200588
CPLX3	0.0231338	0.0115889
RCAN3	0.0229431	0.012996
ADCY3	0.022894	0.0145582
MIER3	0.0228525	0.00248191
NAA20	0.0228418	0.0183088
WRNIP1	0.0226152	0.00805737
ZSWIM7	0.0225522	0.00891137
GIGYF2	0.0225105	0.00970227
CYTIP	0.0224203	0.00096359
RNF213	0.0224173	0.000291757
CNOT7	0.022359	0.00357786
C2orf65	0.0223073	0.01088
IFI44L	0.0223015	1.85758e-05
TET1	0.0221314	0.00104652
TSPO2	0.0221035	0.00039224
CD63	0.0220899	0.00359749
TBL1XR1	0.0217867	0.00047785
ZC3HAV1L	0.021647	0.00177428
MMD	0.0215694	0.0107014
C4orf48	0.021415	0.0138582
MPEG1	0.0211807	0.0073858
UFD1L	0.021142	1.52485e-05
MDK	0.020929	0.00719041
DCAF13	0.020909	0.0174237
RALGAPA2	0.020781	0.0134497
CCNYL1	0.0207297	0.0190624
CASP2	0.0206884	0.00195116
TRIM23	0.0206842	0.00155608
ITPRIPL2	0.0206659	0.00223115
CBY3	0.0205977	0.000981998
TARBP2	0.0205775	0.00465591
TAB2	0.0204921	0.00586771
PIGT	0.0204506	0.00452498
C20orf118	0.0204436	0.0191987
NFKBID	0.02043	0.00565744
OR2B6	0.0204256	0.0198399
CSRNP1	0.0203483	0.00497828
ACTR3	0.0203225	0.00660941
THAP3	0.0201886	0.0176412
GON4L	0.020111	1.02893e-05
BAG6	0.0199808	0.00570929
BCL3	0.0199597	0.00280794
CARD6	0.0199019	0.00645323
SEPT5	0.0198148	0.0165518
CD68	0.0198114	0.0178273
NUFIP1	0.0196853	0.00127816
PFKFB4	0.0196247	0.0122824
FAM92A1	0.0195142	0.000892328
CETP	0.0194744	0.0191466
TCHP	0.0194736	0.00830978
ATXN2L	0.0194704	0.017741
TMEM189	0.0193551	0.00683285
HBE1	0.0193325	0.0150326
FOXN3	0.019293	0.0143476
GRIN2C	0.0192906	0.0115338
GTF2IRD2B	0.019059	4.36867e-05
LRP11	0.0189925	5.74123e-05
PLXNB1	0.0189906	0.00975334
RICTOR	0.0189335	0.00827484
ARMC9	0.0185276	0.0140042
USP16	0.0185154	0.000751058
CMTM2	0.0184892	0.000650166
MPZL3	0.0184875	0.0162955
ATIC	0.0184688	0.00305701
UBE2H	0.0182057	0.00302139
C9orf9	0.018197	0.0119728
KLHDC8A	0.0180036	0.00503018
FOXJ1	0.0179389	0.016055
SEH1L	0.01788	0.017172
GZMB	0.0178794	0.014644
AICDA	0.0178752	0.00265956
MLX	0.0178614	5.70848e-05
XRN1	0.0177867	0.0146695
MMP8	0.0177634	6.89891e-05
STXBP2	0.0177246	0.0135967
C8orf80	0.0177227	0.00089148
DNAJA1	0.0177207	0.00255137
IDH3B	0.0174715	0.00853213
DDIT4L	0.0173815	0.0134091
ATG2A	0.0173424	0.00568794
SNX22	0.0172483	0.0158031
FGD5	0.0172093	0.00603544
DFFA	0.0171635	0.0105781
AFAP1L1	0.0170836	0.00681988
ZBTB34	0.0170113	0.00358863
PHAX	0.0169564	0.00690719
MEGF9	0.0169504	0.00103858
LRFN3	0.01687	0.00901644
GMDS	0.0168695	0.0130521
SNN	0.0166788	0.0139509
PPP4R1L	0.0166644	0.00208296
ZBTB46	0.016658	0.00897052
TMOD3	0.0166571	0.00738837
MRC2	0.0166297	0.0145387
BIRC6	0.0166152	0.0152726
SEC16B	0.0166007	7.10908e-05
TRIM62	0.0165744	0.015109
PSMA6	0.0165726	0.01148
IGF2BP3	0.016533	0.00161764
TBC1D22B	0.0164592	0.0119519
C2orf49	0.0163374	0.00897063
RGS9	0.0163306	0.00105911
FAM53C	0.0162434	0.0026787
NAP1L1	0.0161124	0.00763508
RWDD1	0.0160394	0.00478676
RAB5C	0.0159846	0.00642079
DYNC1H1	0.0159574	0.000110345
CCR7	0.0159436	0.00181954
HOMER3	0.0158702	2.00488e-05
PPP2R1A	0.0157118	0.0108301
KIAA0922	0.0156967	0.0141386
BNIP2	0.0156739	0.000621206
TRIM39	0.0156524	0.00934689
NAPEPLD	0.0156424	0.0127283
RPL23	0.015547	0.000106443
STK11IP	0.0155455	5.21064e-06
NCK1	0.0155202	0.0146108
RGS19	0.0154501	0.000624741
ZNF141	0.0154496	0.00815573
ADD1	0.0153646	0.0139098
BMI1	0.0153412	0.000653567
IDH3A	0.0152834	0.0111758
ZNF408	0.0152482	0.0113463
SUGT1	0.0152381	0.0131919
PINX1	0.015176	0.00274709
ARL6IP6	0.0151689	0.00254921
STK17A	0.015095	0.00247054
CHRNG	0.0150108	0.00789833
FBXL2	0.014967	0.00187607
PEX2	0.0149099	0.00381491
ACBD3	0.0148388	0.00922367
DDX46	0.0147493	0.00131163
CCNB2	0.0146766	0.00854204
TRUB2	0.0146478	0.0107922
POLRMT	0.0146302	0.0132321
HNRNPK	0.0145917	6.2324e-05
NUDC	0.0145227	0.000449246
KRIT1	0.0145092	0.00618797
EXOSC10	0.0144731	0.00175742
FBXO22	0.0143107	0.00463696
ESPL1	0.0142761	0.000679869
THEM5	0.0142491	0.00811786
C2orf48	0.0141296	0.00756128
VTI1B	0.0141267	0.000199714
BCL2L2	0.0140951	3.33789e-05
SCAMP5	0.0140673	0.00355243
LHB	0.0140382	0.0126677
GMPS	0.014031	0.0038429
ABHD5	0.0139704	1.58669e-05
STXBP3	0.0139397	0.00845525
MRPL46	0.0139306	0.00955491
HSPA5	0.0138825	0.002286
CNTD2	0.0138816	0.000348649
MRPL33	0.0137886	0.00074948
VEZT	0.0137205	0.011651
KRAS	0.0136969	0.00102911
CTDSP1	0.0136917	0.000745122
MEX3C	0.0136231	0.00554547
IGF2BP2	0.0135927	0.00298168
SH2D4B	0.0135523	0.00822742
STX10	0.0135177	9.39849e-05
GCNT4	0.0134854	0.0130029
SLC9A8	0.0134652	0.00985572
CHD1	0.0133906	0.00196676
ENO3	0.0133836	0.00899238
CTBP2	0.0133319	0.0048845
ZFP41	0.0131042	3.12924e-05
ZNF224	0.01301	0.00113957
ZBTB42	0.0129654	0.00898898
CABIN1	0.0128901	0.00800586
IFT172	0.0128667	0.00188067
CMTM4	0.0128521	0.000133364
BCAP29	0.0128318	0.00407137
HEMGN	0.0128316	6.90981e-05
GADD45A	0.0128153	0.00129709
CPEB1	0.0128086	0.0119018
MGST1	0.0128082	0.00561793
KCNA5	0.012785	0.00727159
TRIM34	0.0127603	0.00138948
SGTA	0.0127466	0.0118483
ATP6V1F	0.0127174	0.0016632
FAM102B	0.0127079	0.00679324
CALM2	0.0126748	0.00450168
ZNF229	0.0125732	0.0119717
ZNF487P	0.0125181	0.00851063
SPON2	0.0125063	0.0106223
MYO18A	0.0124739	0.00194872
PPP1R12B	0.0124506	0.00213373
FAM190A	0.0124351	0.00847269
SPEN	0.0123438	0.000958129
NR6A1	0.0122236	2.71714e-05
PDE3B	0.0122096	0.0116324
GINS3	0.0121785	0.00822159
HIVEP3	0.0121633	0.00642604
ZNF571	0.0121392	0.0117091
KEL	0.0121373	0.000700856
NR5A1	0.0121275	0.000524046
TRMU	0.0120113	0.00515243
TOMM20L	0.0120086	0.00154469
EPHX1	0.011976	0.00531228
CCDC88C	0.0119668	0.00798115
ABCB1	0.0119641	0.0116407
OAZ3	0.0119422	0.00216564
RPLP0	0.0119365	0.0106403
PIGS	0.011916	0.00319722
KDM3B	0.011892	0.00072008
FBXL12	0.0118283	0.00027454
FAU	0.011825	0.00397428
SPAG4	0.0116763	0.00678927
GNPNAT1	0.011639	0.000645539
ITGB1	0.0116296	0.00344715
SERBP1	0.0115998	0.0002718
DCAF7	0.0115871	0.0066647
PSMC5	0.0115697	0.000541864
PKMYT1	0.0115573	0.00404893
PDGFRB	0.0114869	0.00511644
FAR1	0.0114715	0.000356703
MYD88	0.0114065	0.00396293
AKAP13	0.0113902	0.00111566
C12orf57	0.0113392	0.00626471
KCNH4	0.0113206	0.0038298
ZNF557	0.0113195	0.00696076
ZNF428	0.0112914	1.49251e-06
TIPARP	0.0112046	0.00865956
TTC17	0.0111494	0.00620051
CCNH	0.011093	0.000769731
DDX60	0.0110846	0.0032594
ALPL	0.0110591	0.00895433
CHMP2A	0.0109124	0.00857969
NAIF1	0.0109073	0.000231473
ABCA1	0.010907	0.00223304
ABHD16A	0.0108762	1.51672e-05
RAB35	0.0108561	0.00112173
UBXN7	0.010842	0.00583185
FOXJ3	0.0108032	0.00493469
CTBP1	0.0107863	0.00666875
HAUS3	0.0107187	0.0002886
PTGER3	0.0106695	0.00346371
FAM73B	0.0106491	0.00558904
PLEK2	0.0106451	0.00336736
MAT2B	0.0106296	0.00142884
PTPRK	0.0105357	0.00196443
ZNF865	0.0104604	0.00616685
IL12A	0.0103868	0.000914147
ZMIZ1	0.0103573	0.00241546
CRTC1	0.010334	0.00126078
GRAMD3	0.010332	0.00261559
UHRF2	0.0103266	0.00125716
IFI27	0.0102795	0.00923212
NEURL	0.0102545	0.00300573
SLC16A1	0.0102375	0.00693889
TTN	0.0102056	0.00895986
HSP90AA1	0.0101966	0.00435966
C16orf46	0.0101821	0.00343468
MS4A2	0.0101575	0.00914426
CNTNAP3	0.0101102	0.000305465
C10orf118	0.01011	0.00821636
RAB1A	0.0100932	0.00674272
UBC	0.00996947	0.000111664
ZNF350	0.00984002	0.0065632
RUNX1	0.00976952	0.00136334
ASH1L	0.00976727	0.00399782
AHDC1	0.00974015	0.00106573
NOTCH2	0.00960559	0.00493287
EMP3	0.00956271	0.000542492
MAP4K5	0.00956166	0.0057584
HMG20B	0.00944109	0.00259142
EPC2	0.00936245	0.00178414
ZNF222	0.00935411	0.00456018
ZC3H11A	0.00934646	9.8075e-06
SIAE	0.00934516	0.00642649
AGPAT1	0.00932755	0.00769215
TOPORS	0.00930973	0.000841362
FZD9	0.00928327	0.00259775
MTRNR2L1	0.00926862	4.26016e-05
PRKRA	0.00925371	0.00363724
MAFG	0.00917923	0.000774271
SRFBP1	0.0091235	0.000717082
SOX4	0.00908137	2.94276e-06
RRP36	0.00897099	0.00751334
BZW1	0.00894408	0.00190271
RABL5	0.00893132	0.00257873
SEC14L4	0.00886556	0.00715615
ACE	0.00868717	0.00508536
ATP2C1	0.00868215	0.000664399
MEIS2	0.00868001	0.00672789
PDE4D	0.00867528	0.0010821
NFKBIB	0.00861446	0.00419894
GAPVD1	0.00859216	0.0046962
NR2C2AP	0.00854751	0.0051902
SUV420H1	0.00851693	0.000560267
MBNL2	0.00849845	0.0020613
BCL11A	0.00849657	0.00100067
ZNF226	0.00849626	0.00149881
S1PR1	0.00844079	6.10941e-09
EXOSC5	0.0083984	0.000976559
OXCT1	0.00839206	0.00316938
KIAA0317	0.0083461	0.00265948
BAP1	0.00832267	0.00059708
AP2A1	0.00831815	0.00519446
DIO1	0.00828439	0.000592685
ADAM23	0.00826151	0.00372666
PRDM10	0.00825715	0.00361748
MMP9	0.00824003	0.00129554
SIGLEC1	0.00823303	3.6743e-05
FNDC3A	0.00822235	0.000864328
FAM96B	0.00816317	0.00477426
CTNNBL1	0.00812473	0.00379331
WDR49	0.00811044	0.00548867
JMJD1C	0.00809358	0.000389673
SLC30A5	0.00807873	0.00109174
CHCHD8	0.00804867	0.00303054
HEATR5A	0.00800977	0.00647042
MEF2D	0.00798104	2.39514e-06
KIF13B	0.00796965	0.00227914
CDYL2	0.0079659	0.00763782
KDELR1	0.00791538	0.00615189
SREBF2	0.00790683	0.00173543
PCBP1	0.00787451	0.000550628
LRMP	0.00783719	0.00019854
CCDC85B	0.00779195	0.00473893
FAM98A	0.00775194	0.00146421
CKAP2L	0.0077219	0.00603639
LRRC26	0.00769616	0.000103575
SH2D2A	0.00769273	0.00212092
TMEM126B	0.00768892	0.00274252
HDAC5	0.00763533	0.000231405
NEK7	0.00761765	0.00701265
BRPF3	0.00758926	2.14605e-05
DGKA	0.00749043	0.00705949
FUBP3	0.00743739	0.00264788
PCDHGA7	0.00743555	0.000512893
RXRA	0.00742636	0.00446005
FGF9	0.00742537	0.00093066
DCTN4	0.00736407	0.000429236
CCDC91	0.00731248	8.37309e-05
NFATC2IP	0.00729905	0.00225181
C6orf130	0.00727305	0.00094548
TBL3	0.00723179	0.000272112
RASIP1	0.00722873	4.66989e-05
DUSP11	0.0072035	0.00479256
UBIAD1	0.00717224	0.000642078
C3orf71	0.00715115	2.9259e-06
RSPH1	0.00705679	0.00399213
BTF3	0.00701063	0.00136682
TMOD1	0.00699925	0.00132522
GABARAPL3	0.00697714	2.9091e-05
NBPF15	0.00696907	0.00199868
TTC31	0.00694756	0.00669917
TNFAIP1	0.0069266	0.00450597
NR2C2	0.00692463	6.61238e-06
HIST1H2BJ	0.00692448	0.00350031
GPN2	0.00690971	0.000653284
CDKN3	0.0069034	0.00379576
FBXL20	0.00687009	0.000198528
ZFAND6	0.00686024	0.00562976
SEC23IP	0.00683803	0.000103405
LMOD3	0.00683377	0.000130621
LYL1	0.00683374	0.00168825
TESK1	0.00681117	0.0030051
ZFYVE20	0.00680798	0.00652855
SMC5	0.00678505	0.00183624
RFX2	0.00677261	0.00068878
FUBP1	0.00676533	0.00297923
ING4	0.00671348	0.00433164
BAZ2A	0.00666361	0.00237679
WAC	0.00663508	0.00560095
FKBP3	0.00663158	0.00028403
FBXO36	0.00660995	0.00508709
FAF2	0.00659784	0.00623178
EFNA1	0.00659464	0.000678788
FABP3	0.00658537	0.00289322
PURA	0.00657169	0.000563172
WAPAL	0.00656681	0.00427847
SEPP1	0.00655853	1.12262e-05
MYB	0.00655363	9.61933e-06
ECD	0.00649622	0.00117958
NIPBL	0.00647791	0.000775773
GNPDA2	0.00640238	0.00538088
PCBP4	0.00640045	0.000603812
PLEKHM3	0.00634846	0.000797018
KDELC1	0.00633981	0.00461744
ANP32A	0.00633573	0.00271033
HELQ	0.00633237	0.00122008
ZC3HC1	0.00631614	0.00449822
KIAA1967	0.00629897	0.000345944
AMBRA1	0.00627492	0.00120471
RSF1	0.00626342	0.00258824
CWC22	0.00623381	0.0011004
AKAP8	0.00618426	0.000441373
UBB	0.00614963	0.00200248
ZSCAN5A	0.00613821	5.02568e-05
RPS13	0.00613779	0.00348422
LRCH4	0.0061107	0.0023119
EPB41	0.00605993	0.000106297
RB1CC1	0.00605761	6.95869e-05
MTMR12	0.00597995	0.000304576
RANBP10	0.00597473	0.00234273
PHF15	0.00596225	0.000150255
TRIAP1	0.00589699	0.00131866
LAPTM4A	0.0058588	0.00560277
KCTD13	0.00584155	0.00396155
ACN9	0.00583105	0.00162773
CYP2R1	0.00581069	0.00274182
PGK2	0.0058101	0.00224689
UCK1	0.00577995	0.00568293
CISH	0.00576752	0.00494842
NGRN	0.00572636	0.00166328
GOLPH3	0.00572468	0.00291403
TP53BP1	0.00570328	5.9825e-06
ATP5F1	0.00565066	0.00340868
PSMC3IP	0.00562937	9.09849e-05
ARGLU1	0.00557162	1.2146e-07
NUSAP1	0.00554413	0.0040403
TLR2	0.00551431	0.00525335
PHLDB2	0.00550662	0.00346955
ATG5	0.00545691	8.81271e-05
PILRA	0.00541547	8.87338e-05
CYFIP2	0.00533376	0.000132894
COPS2	0.00532243	2.10644e-05
ZBTB10	0.00529296	0.000171012
SF3B1	0.00528371	0.000551913
TMEM93	0.00526373	0.00179305
SMPD1	0.00524938	0.000606642
DERL2	0.00521535	0.00285674
LAYN	0.00509098	0.00040772
HNRNPA0	0.00505391	0.00229744
RPAP2	0.00499148	0.00227405
TNIP3	0.00494927	0.00439094
NOL11	0.00491469	2.12285e-05
PARP6	0.00491308	0.000897656
ATAD2	0.00488814	0.0022447
COMMD9	0.00484301	0.000908867
DHPS	0.00482636	0.00272306
RAB7A	0.00477127	0.000886279
TUT1	0.00475111	0.00205241
SIGLEC15	0.00473876	0.00103342
VILL	0.00471077	0.00015886
SLC10A1	0.00469141	0.0017233
CCDC96	0.00468009	4.42028e-05
PTPN18	0.00466813	0.00209348
CDC14B	0.00462374	0.000224103
CCDC151	0.0046091	0.00232196
OST4	0.00457793	0.00133397
ADAM17	0.00454823	0.000691472
FBXO48	0.00453634	0.00416457
SURF2	0.00452352	0.00426843
RNF2	0.0045193	0.000517031
SEL1L	0.00447133	0.000133347
CCDC42B	0.00440882	0.000351607
INTS9	0.00434391	0.00186642
PTP4A1	0.00432873	0.00105428
FYN	0.00431423	4.10591e-05
IRF1	0.00428719	0.000793259
GPRC5B	0.00427504	6.60772e-05
CNO	0.00424321	0.000188864
EDC3	0.00422427	2.62755e-05
SCAI	0.00419644	7.88296e-05
IL6R	0.0040844	0.00160975
SAMD1	0.00406489	0.000440813
SEPT3	0.00403829	0.00107262
DAZAP1	0.00402238	0.000475119
RAC3	0.00400373	0.00345646
SHPRH	0.00396847	0.00239847
IGF2R	0.00396627	0.00229199
CDT1	0.00392298	0.00340868
ASXL2	0.00387432	0.000381146
PPP4C	0.00384025	0.00249586
PLK4	0.00380497	0.0012019
COMMD3	0.00379177	3.94195e-11
RRAGA	0.00376441	0.000378712
CEP68	0.0037617	0.00336942
C6orf70	0.0037489	3.38701e-07
HNRNPL	0.00374641	0.000374617
DPP4	0.00373629	0.0035238
SV2A	0.00370421	0.00289988
PARM1	0.00365364	0.00284087
NLK	0.00362993	0.000864831
C8orf83	0.0036091	3.30921e-06
LPAR6	0.00355578	0.00281485
U2AF2	0.00349433	0.0011621
RBM38	0.00348723	0.00237527
C7orf10	0.00348119	0.000637482
MEGF11	0.00347747	0.00109481
RABIF	0.00344603	5.8162e-05
TBCC	0.00344011	0.00100738
ADORA3	0.00342929	0.000140725
HIRIP3	0.00341147	1.49955e-06
TEC	0.00340852	0.00242
ZBTB41	0.00340659	6.06991e-05
TMOD4	0.00339459	0.000453803
LDLRAD3	0.00339061	0.000226117
PROM1	0.00335929	0.00148732
MS4A3	0.00335634	0.000338456
OSTM1	0.00332474	0.00151277
SPSB3	0.0033088	0.000248742
PRPSAP1	0.00328402	0.00317027
OLFML3	0.00327356	0.00120097
PSMC1	0.00326027	0.00238312
C1orf186	0.00325609	0.000112484
ELL2	0.00321247	0.00200507
EGR3	0.00320535	0.00126877
OTUD1	0.00317096	0.00131586
AKAP9	0.00307295	0.00204142
BACH1	0.00304222	6.32038e-05
GRSF1	0.00302807	0.0013039
MARCH7	0.0030114	0.000163844
CCNY	0.00298462	4.75362e-05
C11orf30	0.0029754	0.00262981
KIF18B	0.00289107	0.000554984
SLC35C2	0.00288623	0.00125179
NR4A1	0.00288249	0.000224723
CCDC39	0.00288125	2.46282e-05
HIRA	0.00286628	0.00121597
CREBZF	0.00285036	5.71367e-06
DOLPP1	0.00283883	0.00267791
CNOT10	0.0028202	0.000173676
SELS	0.00281985	0.00085133
EIF4A3	0.00280295	0.00175575
USP54	0.0028007	7.48466e-05
LEPREL1	0.0027865	0.00185657
IFI6	0.00276466	0.000890333
PSMA5	0.0027382	0.00227241
KCNJ13	0.00271717	0.00129425
GAB2	0.00269894	0.00104247
ASB6	0.00268871	0.000992381
ARPC4	0.00267466	0.000234507
OS9	0.00261342	0.00025045
WDHD1	0.00261164	0.00135432
RBM34	0.00259783	0.00204266
BCL2	0.0025924	0.00149737
SKP1	0.00259073	0.000368336
BRE	0.00255667	0.00047099
VEZF1	0.00251432	0.00186608
ZNF841	0.00251358	0.000506994
SCPEP1	0.00249462	3.79035e-05
MALT1	0.00248441	0.00241353
CHAC1	0.00247145	6.37654e-05
HSP90AB1	0.00246645	0.000108297
PHC2	0.00246625	1.36456e-05
HLX	0.00245675	0.000127373
RASL10A	0.00242892	0.00226018
FLI1	0.00241708	0.00221983
ZC3H18	0.00240571	0.000488704
ETS1	0.00240528	4.18134e-05
PCF11	0.00240263	0.00218756
CDCA3	0.00239557	8.00782e-05
FAM168B	0.00237841	0.00151416
CPA3	0.00236771	0.00115161
GTF2IRD2	0.00234594	0.000902102
KIAA0195	0.00233256	0.00102898
TOMM40	0.00231215	0.000606021
RRAGC	0.00222318	0.000537636
ABCA6	0.00219721	0.000607677
HARS	0.00216473	0.000465717
ECSIT	0.00213553	0.00191707
POLE2	0.00209621	0.000282345
FAM60A	0.00208327	0.00100298
SLC4A4	0.00206345	0.000635494
CSMD3	0.00205156	0.000323693
IMPDH2	0.00200605	0.000347281
C19orf46	0.00199703	8.0166e-05
ZBTB17	0.00196762	0.00165219
MFSD3	0.00193773	0.000159134
SIGLEC6	0.00190713	0.00157935
FAM120A	0.00187996	0.000684839
ZMYM6	0.00187626	1.19357e-05
GPHN	0.00187287	5.84419e-05
NPHP1	0.0018573	0.000423221
RAB2B	0.00182488	3.57852e-05
PTPLB	0.00182046	3.47425e-05
FAM81B	0.00181314	0.0002886
DNAL4	0.0018089	8.24466e-07
PARD6B	0.00177863	0.00105296
TMEM85	0.00176113	0.000674635
TMEM131	0.00174238	0.000730474
ASTE1	0.0017377	0.00144127
ZNF799	0.00172564	6.60362e-05
PDCD2L	0.00171554	0.000680879
TNS3	0.00168259	0.00163905
IBTK	0.0016808	0.00165695
GORASP2	0.00161761	0.000281398
SLU7	0.00161416	0.000685967
PHF2	0.00159031	0.000880515
SQLE	0.00158694	0.00137053
RCOR3	0.00157432	0.000485278
ZNF20	0.00157288	0.000708377
RAB1B	0.00155429	0.000392128
ADRBK1	0.00152557	0.000268536
INO80	0.00152055	0.00049486
ZNF277	0.00145471	0.000875516
C17orf63	0.00144179	0.000464325
ATG9A	0.00142896	0.000784489
ARHGEF18	0.00139746	0.000345116
HJURP	0.00139334	0.000469237
THAP2	0.0013172	0.000182887
ISY1	0.00127971	0.000713783
PARP3	0.00125883	0.000248167
FNDC3B	0.00125741	5.64816e-05
RPS27	0.00114718	3.61331e-05
NFATC2	0.00112164	0.00108425
IL4I1	0.00105201	0.000231762
PBK	0.0010297	9.72761e-05
ZNF764	0.00101259	0.000338828
C17orf28	0.00101218	0.000872021
AFTPH	0.000999396	0.000981897
DLG4	0.000990171	0.000138363
YARS	0.000973186	0.000381419
ZNF614	0.000970535	0.000717224
NLRX1	0.000957941	0.000791246
BTF3L4	0.00095327	0.000643596
CAMK1	0.000927883	0.000360454
WBP4	0.00092226	7.6501e-05
H2AFX	0.000901347	0.000254486
SLC25A22	0.000877217	0.000692845
CCDC28B	0.000838844	0.000377287
ATG2B	0.000827375	0.000492641
AQR	0.000811966	1.30009e-05
TERF2IP	0.000791666	6.68769e-05
THEMIS	0.000763213	3.83734e-05
WDR75	0.000717071	0.000165292
ZNF280D	0.000653947	0.000303743
ANLN	0.000607718	0.000102775
CENPT	0.00059921	0.000270361
SPESP1	0.000594078	0.00055019
CDK4	0.000561006	0.000280437
CCDC76	0.000554649	0.000443168
KHSRP	0.000553996	2.30246e-05
CMIP	0.000459529	0.000334396
SPOP	0.000444989	0.000279731
IPO9	0.000395393	0.000330429
ZMYND19	0.000382818	2.50081e-05
C1orf74	0.000359638	8.86765e-05
YIPF3	0.000330558	3.35769e-05
MED29	0.000298276	0.000137615
UBQLN4	0.000296851	0.000236317
NSUN5	0.000277984	0.000161553
CDK2	0.000216668	0.000135688
PNPLA8	0.000188577	0.000123839
RAP1GAP2	0.000148433	9.07302e-05
GAR1	0.000137816	5.07209e-05
NDNL2	0.00012908	0.000126666
ANGPTL1	0.000121138	6.47635e-05
TOMM22	0.000120426	4.36779e-05
KLF10	8.92992e-05	6.40597e-06
AKIRIN2	8.35374e-05	1.02247e-05
ATG3	4.31214e-05	1.45516e-05
HIST1H1E	4.25977e-05	2.2227e-05
PAN2	3.7356e-05	2.16027e-05
DUS4L	3.45027e-05	3.72208e-06
PDGFD	2.67075e-05	9.86264e-07

## Sheet: Supplemental Table 3
disease	gene	SLINGER r2
bipolar disorder	LOC100294362	0.00306177
bipolar disorder	HSPC157	0.71055
bipolar disorder	C16orf89	0.00200346
bipolar disorder	CXCR7	0.00166503
bipolar disorder	TTC25	0.0285544
bipolar disorder	DLG3	0.00979499
bipolar disorder	STAG3L2	0.00778928
bipolar disorder	KIAA0649	0.00679385
bipolar disorder	PMS2P5	0.131459
bipolar disorder	SEC24A	6.59882e-05
bipolar disorder	C9orf21	3.62502e-05
bipolar disorder	UBP1	0.00385408
bipolar disorder	LOC388796	0.842384
bipolar disorder	SCARNA15	0.00328893
bipolar disorder	ZNF207	0.000580804
bipolar disorder	RGAG4	0.00301983
bipolar disorder	CDC42BPG	0.00998726
bipolar disorder	FLJ39582	0.679264
bipolar disorder	LMOD3	0.00683377
bipolar disorder	SMPD1	0.00524938
bipolar disorder	DGCR6L	0.27004
bipolar disorder	NLK	0.00362993
bipolar disorder	MBNL2	0.00849845
bipolar disorder	BCAP29	0.0128318
bipolar disorder	CARD6	0.0199019
bipolar disorder	SLC10A1	0.00469141
bipolar disorder	CD320	0.403387
bipolar disorder	ZNF487P	0.0125181
bipolar disorder	LIN7B	0.0829934
bipolar disorder	FMO5	0.0855201
bipolar disorder	BCKDK	0.0947981
bipolar disorder	TNFRSF1A	0.0700048
bipolar disorder	COMMD2	0.191677
bipolar disorder	PAAF1	0.546707
bipolar disorder	C16orf54	0.0526063
bipolar disorder	LCNL1	0.140359
bipolar disorder	C1QL3	0.693768
bipolar disorder	PDE6B	0.098646
coronary artery disease	LOC100294362	0.00306177
coronary artery disease	HSPC157	0.71055
coronary artery disease	C16orf89	0.00200346
coronary artery disease	CXCR7	0.00166503
coronary artery disease	TTC25	0.0285544
coronary artery disease	DLG3	0.00979499
coronary artery disease	GTF2H2B	0.291121
coronary artery disease	STAG3L2	0.00778928
coronary artery disease	KIAA0649	0.00679385
coronary artery disease	PMS2P5	0.131459
coronary artery disease	FLJ35220	0.119572
coronary artery disease	MT1DP	0.0747533
coronary artery disease	UBP1	0.00385408
coronary artery disease	LOC388796	0.842384
coronary artery disease	SCARNA15	0.00328893
coronary artery disease	ZNF207	0.000580804
coronary artery disease	IRF8	0.00267956
coronary artery disease	SMARCA1	0.000690193
coronary artery disease	LOC100132356	0.001475
coronary artery disease	TLR7	0.0013466
coronary artery disease	LOC728875	0.345904
coronary artery disease	LMOD3	0.00683377
coronary artery disease	ITPRIPL2	0.0206659
coronary artery disease	DGCR6L	0.27004
coronary artery disease	MBNL2	0.00849845
coronary artery disease	NOMO1	0.162682
coronary artery disease	SH2D2A	0.00769273
coronary artery disease	BCAP29	0.0128318
coronary artery disease	CARD6	0.0199019
coronary artery disease	SLC10A1	0.00469141
coronary artery disease	CD320	0.403387
coronary artery disease	TARM1	0.0580874
coronary artery disease	ZNF487P	0.0125181
coronary artery disease	PAQR5	0.134506
coronary artery disease	LIN7B	0.0829934
coronary artery disease	BCKDK	0.0947981
coronary artery disease	TNFRSF1A	0.0700048
coronary artery disease	COMMD2	0.191677
coronary artery disease	PAAF1	0.546707
coronary artery disease	LCNL1	0.140359
coronary artery disease	PCYOX1L	0.399982
coronary artery disease	C1QL3	0.693768
coronary artery disease	DSP	0.680917
coronary artery disease	PDE6B	0.098646
coronary artery disease	TMEM60	0.28091
inflammatory bowel	LOC100294362	0.00306177
inflammatory bowel	HSPC157	0.71055
inflammatory bowel	C16orf89	0.00200346
inflammatory bowel	PKD1P1	0.261523
inflammatory bowel	TTC25	0.0285544
inflammatory bowel	RMRP	8.8003e-07
inflammatory bowel	RAB39B	0.00163889
inflammatory bowel	GTF2H2B	0.291121
inflammatory bowel	STAG3L2	0.00778928
inflammatory bowel	TLN1	0.000563796
inflammatory bowel	PMS2P5	0.131459
inflammatory bowel	LOC388796	0.842384
inflammatory bowel	SCARNA15	0.00328893
inflammatory bowel	UPRT	0.013236
inflammatory bowel	IRF8	0.00267956
inflammatory bowel	TLR7	0.0013466
inflammatory bowel	LOC728875	0.345904
inflammatory bowel	CDC42BPG	0.00998726
inflammatory bowel	DNAJA1	0.0177207
inflammatory bowel	DGCR6L	0.27004
inflammatory bowel	BCAP29	0.0128318
inflammatory bowel	SLC10A1	0.00469141
inflammatory bowel	CD320	0.403387
inflammatory bowel	ZNF487P	0.0125181
inflammatory bowel	PAQR5	0.134506
inflammatory bowel	LIN7B	0.0829934
inflammatory bowel	C15orf38	0.67256
inflammatory bowel	TNFRSF1A	0.0700048
inflammatory bowel	COMMD2	0.191677
inflammatory bowel	PAAF1	0.546707
inflammatory bowel	PDE6B	0.098646
hypertension	LOC100294362	0.00306177
hypertension	HSPC157	0.71055
hypertension	C16orf89	0.00200346
hypertension	CXCR7	0.00166503
hypertension	PKD1P1	0.261523
hypertension	TTC25	0.0285544
hypertension	GTF2H2B	0.291121
hypertension	STAG3L2	0.00778928
hypertension	CLCN3	0.000481689
hypertension	PMS2P5	0.131459
hypertension	UBP1	0.00385408
hypertension	LOC388796	0.842384
hypertension	SCARNA15	0.00328893
hypertension	IRF8	0.00267956
hypertension	TLR7	0.0013466
hypertension	CDC42BPG	0.00998726
hypertension	C17orf87	0.0802957
hypertension	DGCR6L	0.27004
hypertension	NLK	0.00362993
hypertension	SH2D2A	0.00769273
hypertension	BCAP29	0.0128318
hypertension	SLC10A1	0.00469141
hypertension	CD320	0.403387
hypertension	TARM1	0.0580874
hypertension	ZNF487P	0.0125181
hypertension	LIN7B	0.0829934
hypertension	C15orf38	0.67256
hypertension	TNFRSF1A	0.0700048
hypertension	COMMD2	0.191677
hypertension	PAAF1	0.546707
hypertension	C16orf54	0.0526063
hypertension	PDE6B	0.098646
rheumatoid arthitis	HLA.DQB1	0.872858
rheumatoid arthitis	HLA.DQB2	0.735043
rheumatoid arthitis	HLA.DQA1	0.719048
rheumatoid arthitis	HLA.DQA2	0.766715
rheumatoid arthitis	LOC100294362	0.00306177
rheumatoid arthitis	HSPC157	0.71055
rheumatoid arthitis	C7orf27	0.11721
rheumatoid arthitis	CXCR7	0.00166503
rheumatoid arthitis	TTC25	0.0285544
rheumatoid arthitis	HLA.C	0.74092
rheumatoid arthitis	GTF2H2B	0.291121
rheumatoid arthitis	STAG3L2	0.00778928
rheumatoid arthitis	HLA.DRB1	0.753536
rheumatoid arthitis	HLA.DRB6	0.613993
rheumatoid arthitis	HLA.DRB5	0.850227
rheumatoid arthitis	PMS2P5	0.131459
rheumatoid arthitis	RNF5P1	0.351164
rheumatoid arthitis	HLA.DPB2	0.822325
rheumatoid arthitis	BAT1	0.0844143
rheumatoid arthitis	UBP1	0.00385408
rheumatoid arthitis	LOC388796	0.842384
rheumatoid arthitis	ZNF207	0.000580804
rheumatoid arthitis	IRF8	0.00267956
rheumatoid arthitis	ITPRIPL2	0.0206659
rheumatoid arthitis	DGCR6L	0.27004
rheumatoid arthitis	BCAP29	0.0128318
rheumatoid arthitis	SLC10A1	0.00469141
rheumatoid arthitis	TRIM26	0.0965705
rheumatoid arthitis	CD320	0.403387
rheumatoid arthitis	VARS2	0.807338
rheumatoid arthitis	ZNF487P	0.0125181
rheumatoid arthitis	AGER	0.060176
rheumatoid arthitis	PRRC2A	0.0566831
rheumatoid arthitis	C15orf38	0.67256
rheumatoid arthitis	BCKDK	0.0947981
rheumatoid arthitis	TNFRSF1A	0.0700048
rheumatoid arthitis	COMMD2	0.191677
rheumatoid arthitis	PAAF1	0.546707
rheumatoid arthitis	MICA	0.700743
rheumatoid arthitis	ZNF571	0.0121392
rheumatoid arthitis	RDBP	0.0755761
type 1 diabetes	HLA.DQB1	0.872858
type 1 diabetes	HLA.DQB2	0.735043
type 1 diabetes	LOC100128640	0.2342
type 1 diabetes	HCG11	0.150598
type 1 diabetes	TSPYL2	0.00945727
type 1 diabetes	KIAA1908	0.110297
type 1 diabetes	YPEL5	0.00126051
type 1 diabetes	ZC3H7A	0.0193069
type 1 diabetes	GBP2	0.000211328
type 1 diabetes	PHF7	0.020627
type 1 diabetes	SELM	0.204874
type 1 diabetes	BCORL1	0.013008
type 1 diabetes	MYST1	0.0526018
type 1 diabetes	FLJ45244	0.00879978
type 1 diabetes	LOC388692	0.0223822
type 1 diabetes	HLA.DOB	0.462341
type 1 diabetes	FLJ27354	0.00619375
type 1 diabetes	FLJ27352	0.202732
type 1 diabetes	HLA.DQA1	0.719048
type 1 diabetes	HLA.DQA2	0.766715
type 1 diabetes	C9orf119	0.000916279
type 1 diabetes	LOC100294362	0.00306177
type 1 diabetes	LOC100272216	0.0767507
type 1 diabetes	LOC155060	0.152756
type 1 diabetes	TTC15	0.254507
type 1 diabetes	NFKB2	0.0203316
type 1 diabetes	ZCCHC18	0.00686343
type 1 diabetes	HSPC157	0.71055
type 1 diabetes	SNORD48	0.00494218
type 1 diabetes	AUH	0.000380258
type 1 diabetes	LOC100506581	0.00679963
type 1 diabetes	CHERP	0.0234524
type 1 diabetes	TRIM78P	0.00295709
type 1 diabetes	UPF2	0.00546729
type 1 diabetes	ProSAPiP1	0.0323908
type 1 diabetes	ZNF420	0.00781349
type 1 diabetes	MIR647	0.00304203
type 1 diabetes	XK	0.0251836
type 1 diabetes	KIAA1632	0.0361799
type 1 diabetes	HCG4	0.794787
type 1 diabetes	C16orf89	0.00200346
type 1 diabetes	C16orf87	0.00394686
type 1 diabetes	SNORD99	0.00312083
type 1 diabetes	TMSB4Y	0.00136206
type 1 diabetes	WDR8	0.234767
type 1 diabetes	COX6A1	0.00959757
type 1 diabetes	XIST	0.00656359
type 1 diabetes	CCNDBP1	0.000633733
type 1 diabetes	PDK4	0.000841977
type 1 diabetes	GGA3	0.0130678
type 1 diabetes	PSMB7	0.0256646
type 1 diabetes	SH3KBP1	0.00368505
type 1 diabetes	BEX5	4.16256e-05
type 1 diabetes	FAM91A1	0.00408636
type 1 diabetes	PDZK1	0.00568446
type 1 diabetes	FAM58A	0.0170221
type 1 diabetes	SH3BGRL	0.0450029
type 1 diabetes	LOC100132715	0.00793471
type 1 diabetes	C21orf29	0.072906
type 1 diabetes	KIF21A	0.0113085
type 1 diabetes	C6orf170	0.00531867
type 1 diabetes	BNIP3L	0.000885175
type 1 diabetes	HSPA14	9.31029e-05
type 1 diabetes	MIR29B2	0.00477839
type 1 diabetes	CXCR7	0.00166503
type 1 diabetes	SNHG8	0.0714366
type 1 diabetes	UBL5	0.00273881
type 1 diabetes	CIDECP	0.00929207
type 1 diabetes	C11orf59	0.00708213
type 1 diabetes	HDAC2	0.00745536
type 1 diabetes	TMEM161B	0.00022027
type 1 diabetes	LOC100272228	0.016542
type 1 diabetes	CEBPD	0.00675438
type 1 diabetes	SNORD83B	0.0118826
type 1 diabetes	NLRC3	0.173097
type 1 diabetes	LOC100272146	0.252496
type 1 diabetes	ZNF703	0.0195277
type 1 diabetes	PLRG1	0.0322663
type 1 diabetes	AVPR2	0.000103437
type 1 diabetes	PKD1P1	0.261523
type 1 diabetes	DMD	0.00310492
type 1 diabetes	LOC100128252	0.173216
type 1 diabetes	OLR1	0.0449567
type 1 diabetes	C15orf42	0.0096257
type 1 diabetes	GPR120	0.275532
type 1 diabetes	KIAA1543	0.108381
type 1 diabetes	LRRC41	0.00986352
type 1 diabetes	MIR612	0.00508895
type 1 diabetes	C3orf31	0.574512
type 1 diabetes	CSNK1A1P1	0.00188139
type 1 diabetes	LASS3	0.369423
type 1 diabetes	CABP4	1.39618e-06
type 1 diabetes	RAI2	0.0057111
type 1 diabetes	C1orf113	0.0361051
type 1 diabetes	MGC23284	0.14877
type 1 diabetes	NCRNA00239	0.12332
type 1 diabetes	LYSMD3	0.0254377
type 1 diabetes	C2orf67	0.00735341
type 1 diabetes	SC4MOL	0.000408838
type 1 diabetes	SNHG11	0.0117235
type 1 diabetes	SNHG12	0.0531326
type 1 diabetes	CYBB	7.87198e-05
type 1 diabetes	C21orf63	0.181525
type 1 diabetes	TMEM188	0.00510475
type 1 diabetes	LOC283392	0.0321002
type 1 diabetes	TMEM57	0.00465439
type 1 diabetes	ARL10	0.00823593
type 1 diabetes	MANBAL	0.00883716
type 1 diabetes	CSAD	0.00249704
type 1 diabetes	LOC115110	0.0422761
type 1 diabetes	SNORD88B	0.0256172
type 1 diabetes	RABL3	0.00385409
type 1 diabetes	TRIM22	2.43639e-05
type 1 diabetes	BATF2	0.00312739
type 1 diabetes	LOC100499489	0.00544985
type 1 diabetes	C10orf72	0.0338221
type 1 diabetes	LOC285074	0.159154
type 1 diabetes	SH2D3A	0.00102906
type 1 diabetes	ZNF702P	0.219142
type 1 diabetes	ABCA13	0.0628955
type 1 diabetes	ARHGEF9	0.000161044
type 1 diabetes	PSORS1C3	0.727719
type 1 diabetes	HLA.H	0.741219
type 1 diabetes	HLA.C	0.74092
type 1 diabetes	SLC7A3	0.00325167
type 1 diabetes	DKFZP586I1420	0.0192383
type 1 diabetes	POTEM	0.0258557
type 1 diabetes	FUT4	0.00955837
type 1 diabetes	C9orf82	0.00640293
type 1 diabetes	RPL23AP64	0.00137756
type 1 diabetes	LOC339290	0.34804
type 1 diabetes	ZNF530	0.0503475
type 1 diabetes	C12orf47	0.127243
type 1 diabetes	EXOC6B	5.25388e-05
type 1 diabetes	APOL6	0.0112074
type 1 diabetes	NCAPG	0.0160449
type 1 diabetes	ZBED6	0.0113119
type 1 diabetes	TRAM1L1	0.00412781
type 1 diabetes	DIMT1L	0.0615738
type 1 diabetes	C17orf37	0.000395228
type 1 diabetes	MSL3	7.84198e-05
type 1 diabetes	AGBL5	0.000755668
type 1 diabetes	LOC100130932	0.0558289
type 1 diabetes	C13orf1	0.00310669
type 1 diabetes	SDHD	0.0149434
type 1 diabetes	DLG3	0.00979499
type 1 diabetes	PPP1R3F	0.000670859
type 1 diabetes	C6orf81	0.0311977
type 1 diabetes	LOC100128239	0.11105
type 1 diabetes	WNT10A	0.00157459
type 1 diabetes	HSP90B3P	0.00610826
type 1 diabetes	FAM53B	0.0328429
type 1 diabetes	LOC100144603	0.279784
type 1 diabetes	GTF2H2B	0.291121
type 1 diabetes	SNORD30	0.0084108
type 1 diabetes	CASK	0.00291152
type 1 diabetes	STAG3L2	0.00778928
type 1 diabetes	MIR2861	0.021601
type 1 diabetes	TMEM214	0.0139488
type 1 diabetes	KIF15	0.00961864
type 1 diabetes	WDR26	0.0062099
type 1 diabetes	SGK3	0.0146145
type 1 diabetes	MAP4K2	0.000969719
type 1 diabetes	NRG2	3.19247e-05
type 1 diabetes	C9orf7	0.228851
type 1 diabetes	ZFR	0.00373343
type 1 diabetes	LOC100132247	0.0248461
type 1 diabetes	GHRLOS	0.4047
type 1 diabetes	FAM38A	0.00445208
type 1 diabetes	C12orf72	0.00161089
type 1 diabetes	ZNF767	0.0985644
type 1 diabetes	LOC100289473	0.0286776
type 1 diabetes	C17orf44	0.0662064
type 1 diabetes	C17orf49	0.00414455
type 1 diabetes	ROBLD3	0.0122316
type 1 diabetes	FTSJ1	0.00109614
type 1 diabetes	GMPPA	0.00752229
type 1 diabetes	RUNDC2C	0.00371683
type 1 diabetes	FAM76A	0.00948416
type 1 diabetes	HLA.B	0.528059
type 1 diabetes	HLA.F	0.50006
type 1 diabetes	C7orf70	0.085434
type 1 diabetes	ACTN1	0.0068658
type 1 diabetes	GDI1	0.00605683
type 1 diabetes	TMUB1	0.000606383
type 1 diabetes	CSNK2A1	0.0019067
type 1 diabetes	PTTG3P	0.000281682
type 1 diabetes	PRPS2	0.000135088
type 1 diabetes	PRPS1	0.00536289
type 1 diabetes	BRPF1	0.00100237
type 1 diabetes	ATP1A3	0.00871277
type 1 diabetes	HLA.DPA1	0.265124
type 1 diabetes	UXT	0.00419082
type 1 diabetes	CLCN5	0.0164595
type 1 diabetes	CTPS2	0.00370147
type 1 diabetes	CEP120	0.00866782
type 1 diabetes	HLA.DRB1	0.753536
type 1 diabetes	HLA.DRB6	0.613993
type 1 diabetes	HLA.DRB5	0.850227
type 1 diabetes	MRPS30	0.00125159
type 1 diabetes	ZNF157	0.00986191
type 1 diabetes	TIMM8A	0.0123421
type 1 diabetes	ACTR6	0.000270706
type 1 diabetes	HIPK3	0.0126629
type 1 diabetes	PMS2P5	0.131459
type 1 diabetes	RNF5P1	0.351164
type 1 diabetes	LOC202181	0.118594
type 1 diabetes	LASS5	0.00861631
type 1 diabetes	C13orf23	0.0150828
type 1 diabetes	HMGN5	0.00335134
type 1 diabetes	ERLIN1	0.000927377
type 1 diabetes	CRIP1	0.0144964
type 1 diabetes	ROMO1	0.00377897
type 1 diabetes	MRS2P2	0.0540803
type 1 diabetes	FOXO3B	0.476829
type 1 diabetes	FLJ12825	0.635811
type 1 diabetes	MINPP1	0.00679306
type 1 diabetes	ELK1	0.0402294
type 1 diabetes	POTEKP	0.0023826
type 1 diabetes	FAM86C	0.675382
type 1 diabetes	WDR54	0.00142254
type 1 diabetes	FAM200A	0.000413165
type 1 diabetes	ZNF518A	0.00946717
type 1 diabetes	LOC648987	0.0655465
type 1 diabetes	DNTTIP2	0.00980191
type 1 diabetes	TTC3P1	0.0628528
type 1 diabetes	PPP1R7	0.0230829
type 1 diabetes	NAA10	0.0328096
type 1 diabetes	NDUFA4	0.0187743
type 1 diabetes	ANKRD12	0.0123102
type 1 diabetes	SNORD22	4.31179e-06
type 1 diabetes	TCTEX1D4	0.00149172
type 1 diabetes	ZNF389	0.0832316
type 1 diabetes	LOC440104	0.00589585
type 1 diabetes	LOC644172	0.791182
type 1 diabetes	HIST1H2BE	0.00459556
type 1 diabetes	LOC388387	0.0252151
type 1 diabetes	TGFB1	0.00194928
type 1 diabetes	PECAM1	0.011892
type 1 diabetes	UQCRHL	0.101709
type 1 diabetes	LOC342346	0.0697202
type 1 diabetes	HLA.DPB2	0.822325
type 1 diabetes	C1orf183	0.0318612
type 1 diabetes	LOC100499467	0.227627
type 1 diabetes	LOC100129196	0.024595
type 1 diabetes	ZNF41	0.000393661
type 1 diabetes	MEF2C	0.0164142
type 1 diabetes	C3orf42	0.133696
type 1 diabetes	CDKN2C	0.00291088
type 1 diabetes	UBP1	0.00385408
type 1 diabetes	MATR3	0.0120861
type 1 diabetes	SNORD52	0.0146555
type 1 diabetes	PDZD11	0.00340853
type 1 diabetes	LOC439994	0.00155657
type 1 diabetes	ZNF815	0.202501
type 1 diabetes	VPS11	0.11229
type 1 diabetes	NEAT1	0.289267
type 1 diabetes	TSGA14	0.0203054
type 1 diabetes	TSG101	0.00121184
type 1 diabetes	PSMD10	0.000699766
type 1 diabetes	C10orf58	0.213816
type 1 diabetes	NANOS1	4.11167e-05
type 1 diabetes	SCARNA16	0.00219714
type 1 diabetes	LOC654433	0.585985
type 1 diabetes	LOC285593	0.05907
type 1 diabetes	ZNF207	0.000580804
type 1 diabetes	LOC728739	0.0052977
type 1 diabetes	IPW	0.00733221
type 1 diabetes	SIP1	0.0149954
type 1 diabetes	LOC100288730	0.0941706
type 1 diabetes	RPL41	0.00388271
type 1 diabetes	CUL4B	0.001784
type 1 diabetes	SCARNA6	0.0070985
type 1 diabetes	HSP90AB3P	0.00697594
type 1 diabetes	APOOL	0.0106128
type 1 diabetes	NCRNA00256A	0.0460689
type 1 diabetes	RBM12	0.00465299
type 1 diabetes	RBM10	0.0113045
type 1 diabetes	RBM14	0.0253506
type 1 diabetes	LOC642361	0.0828604
type 1 diabetes	BET3L	0.00642109
type 1 diabetes	SOX7	0.00428111
type 1 diabetes	ZNF285	0.0346548
type 1 diabetes	NACAP1	0.0046838
type 1 diabetes	COL4A4	0.00976756
type 1 diabetes	CCDC113	0.0250165
type 1 diabetes	LOC440944	0.0236563
type 1 diabetes	LOC494127	0.00424579
type 1 diabetes	LOC100125556	0.187977
type 1 diabetes	SNORD29	0.00278126
type 1 diabetes	PET117	0.00510916
type 1 diabetes	KLF15	0.00753279
type 1 diabetes	PITPNM1	0.0180011
type 1 diabetes	PPP1R2P1	0.0280656
type 1 diabetes	FLJ45445	0.163194
type 1 diabetes	SFRS18	0.000213268
type 1 diabetes	ZDHHC15	0.0218465
type 1 diabetes	RS1	0.00243104
type 1 diabetes	CFLP1	0.000392683
type 1 diabetes	SNORA24	0.12287
type 1 diabetes	C7orf11	0.0176998
type 1 diabetes	TCAP	0.0130012
type 1 diabetes	CDK2AP2	0.0051226
type 1 diabetes	HSD11B1	0.00197766
type 1 diabetes	CHIC1	0.0024478
type 1 diabetes	RGAG4	0.00301983
type 1 diabetes	SCN1B	1.72102e-05
type 1 diabetes	NARS	0.0238828
type 1 diabetes	TLE4	0.0077754
type 1 diabetes	LOC100133161	0.16101
type 1 diabetes	ZBTB12	0.00975836
type 1 diabetes	C6orf27	0.180941
type 1 diabetes	C6orf26	0.0626204
type 1 diabetes	C13orf18	0.142665
type 1 diabetes	LOC100132111	0.0230285
type 1 diabetes	LOC729862	0.0280708
type 1 diabetes	C22orf30	0.00370672
type 1 diabetes	ARHGAP6	0.0194868
type 1 diabetes	LOC728190	0.106868
type 1 diabetes	POLR2J	0.0269138
type 1 diabetes	KIAA0174	0.00535183
type 1 diabetes	MEX3D	0.0026269
type 1 diabetes	TLR7	0.0013466
type 1 diabetes	SNORD35B	0.000880469
type 1 diabetes	MYH10	0.000846034
type 1 diabetes	C19orf61	0.0762556
type 1 diabetes	LOC100129138	0.0792964
type 1 diabetes	HDGFRP3	0.285142
type 1 diabetes	ZAK	0.129117
type 1 diabetes	PRRT4	2.83091e-06
type 1 diabetes	LOC100129716	0.0545939
type 1 diabetes	CCDC123	0.274003
type 1 diabetes	PRR3	0.000253758
type 1 diabetes	PRR7	0.00871924
type 1 diabetes	GMPR	0.00200787
type 1 diabetes	POLD4	0.0146731
type 1 diabetes	PI4KAP2	0.332221
type 1 diabetes	PIPSL	0.00358175
type 1 diabetes	YTHDF3	0.000209663
type 1 diabetes	RBM41	0.0191701
type 1 diabetes	PPM1E	0.0215211
type 1 diabetes	SNORD12B	0.312097
type 1 diabetes	UBA2	0.000519137
type 1 diabetes	LOC283335	0.00844613
type 1 diabetes	CXorf56	0.00172911
type 1 diabetes	SOCS7	1.43334e-07
type 1 diabetes	LOC389641	0.366473
type 1 diabetes	DDX12	0.51109
type 1 diabetes	LOC728875	0.345904
type 1 diabetes	LOC100507463	0.167561
type 1 diabetes	C2orf7	0.172975
type 1 diabetes	C2orf3	0.0845761
type 1 diabetes	PALLD	0.0130027
type 1 diabetes	LTF	0.0846475
type 1 diabetes	EIF3IP1	0.000742976
type 1 diabetes	LOC399815	0.0063671
type 1 diabetes	VSIG1	0.00292006
type 1 diabetes	SDHAP1	0.101785
type 1 diabetes	SHROOM4	0.0349229
type 1 diabetes	RPS4X	0.0643532
type 1 diabetes	LOC400759	0.0500679
type 1 diabetes	ACSL4	0.00149237
type 1 diabetes	C13orf27	0.00343225
type 1 diabetes	NCRNA00185	0.00473668
type 1 diabetes	TAF9B	0.00826189
type 1 diabetes	HEYL	0.0201904
type 1 diabetes	LOC202781	0.0262479
type 1 diabetes	SPI1	0.00884718
type 1 diabetes	C17orf86	0.0031642
type 1 diabetes	LOC730101	0.287541
type 1 diabetes	JRK	0.0527352
type 1 diabetes	C21orf122	0.191211
type 1 diabetes	GPR172A	0.00826035
type 1 diabetes	S1PR1	0.00844079
type 1 diabetes	MYL9	0.166959
type 1 diabetes	STK11IP	0.0155455
type 1 diabetes	UFD1L	0.021142
type 1 diabetes	NR2C2	0.00692463
type 1 diabetes	C8orf76	0.0342147
type 1 diabetes	ZFP41	0.0131042
type 1 diabetes	MMP8	0.0177634
type 1 diabetes	MTRNR2L1	0.00926862
type 1 diabetes	CAMP	0.0348434
type 1 diabetes	CTDSPL	0.124129
type 1 diabetes	FYN	0.00431423
type 1 diabetes	CMTM4	0.0128521
type 1 diabetes	UBC	0.00996947
type 1 diabetes	CCDC91	0.00731248
type 1 diabetes	ZCCHC3	0.0236191
type 1 diabetes	PSMC3IP	0.00562937
type 1 diabetes	TSPO2	0.0221035
type 1 diabetes	ZBTB41	0.00340659
type 1 diabetes	LMOD3	0.00683377
type 1 diabetes	FBXL12	0.0118283
type 1 diabetes	LRMP	0.00783719
type 1 diabetes	FBXL20	0.00687009
type 1 diabetes	CNTNAP3	0.0101102
type 1 diabetes	FAR1	0.0114715
type 1 diabetes	CDCA3	0.00239557
type 1 diabetes	SAMD14	0.269076
type 1 diabetes	BNIP2	0.0156739
type 1 diabetes	CYTIP	0.0224203
type 1 diabetes	C8orf80	0.0177227
type 1 diabetes	MARCH7	0.0030114
type 1 diabetes	KIAA1967	0.00629897
type 1 diabetes	EMP3	0.00956271
type 1 diabetes	PDPR	0.127544
type 1 diabetes	CNOT10	0.0028202
type 1 diabetes	C9orf85	0.0341888
type 1 diabetes	SPEN	0.0123438
type 1 diabetes	NR4A1	0.00288249
type 1 diabetes	ZC3HAV1L	0.021647
type 1 diabetes	MAFG	0.00917923
type 1 diabetes	ARPC4	0.00267466
type 1 diabetes	SSBP2	0.025818
type 1 diabetes	CASP2	0.0206884
type 1 diabetes	PCBP4	0.00640045
type 1 diabetes	IGF2BP3	0.016533
type 1 diabetes	SF3B1	0.00528371
type 1 diabetes	DUSP13	0.142522
type 1 diabetes	IDI1	0.0342952
type 1 diabetes	CCR7	0.0159436
type 1 diabetes	SMPD1	0.00524938
type 1 diabetes	MICAL2	0.0332318
type 1 diabetes	CRTC1	0.010334
type 1 diabetes	AKIRIN2	8.35374e-05
type 1 diabetes	PPP4R1L	0.0166644
type 1 diabetes	FBXL2	0.014967
type 1 diabetes	SLC30A5	0.00807873
type 1 diabetes	BCL3	0.0199597
type 1 diabetes	DNAJA1	0.0177207
type 1 diabetes	STK17A	0.015095
type 1 diabetes	UBE2H	0.0182057
type 1 diabetes	DGCR6L	0.27004
type 1 diabetes	PINX1	0.015176
type 1 diabetes	PARP6	0.00491308
type 1 diabetes	C7orf10	0.00348119
type 1 diabetes	IRF1	0.00428719
type 1 diabetes	PTGS1	0.141022
type 1 diabetes	SYT15	0.0418476
type 1 diabetes	CLU	0.114306
type 1 diabetes	LARP4B	0.0295757
type 1 diabetes	IQGAP3	0.0338358
type 1 diabetes	ROR2	0.185795
type 1 diabetes	CLEC2L	0.201342
type 1 diabetes	RRAGC	0.00222318
type 1 diabetes	SLC4A5	0.104989
type 1 diabetes	NOMO1	0.162682
type 1 diabetes	GMPS	0.014031
type 1 diabetes	BAG6	0.0199808
type 1 diabetes	NEURL	0.0102545
type 1 diabetes	FOXC1	0.0325896
type 1 diabetes	TNFRSF9	0.0305171
type 1 diabetes	SH3BGRL2	0.14718
type 1 diabetes	BCAP29	0.0128318
type 1 diabetes	KIAA0317	0.0083461
type 1 diabetes	ABCF1	0.0636119
type 1 diabetes	PTGER3	0.0106695
type 1 diabetes	NACC1	0.0276577
type 1 diabetes	FRRS1	0.0869261
type 1 diabetes	ATG2A	0.0173424
type 1 diabetes	TMEM93	0.00526373
type 1 diabetes	SELENBP1	0.0294569
type 1 diabetes	MAPK13	0.0348915
type 1 diabetes	ZIK1	0.104709
type 1 diabetes	DTX1	0.0582659
type 1 diabetes	TMEM189	0.0193551
type 1 diabetes	WRNIP1	0.0226152
type 1 diabetes	DDR1	0.397183
type 1 diabetes	MAN2A2	0.0432737
type 1 diabetes	LCN2	0.0793987
type 1 diabetes	SLC10A1	0.00469141
type 1 diabetes	GAR1	0.000137816
type 1 diabetes	ASB6	0.00268871
type 1 diabetes	SLC35E2B	0.210133
type 1 diabetes	TMEM85	0.00176113
type 1 diabetes	TGFB1I1	0.116376
type 1 diabetes	ZSWIM7	0.0225522
type 1 diabetes	EGR3	0.00320535
type 1 diabetes	AFAP1L1	0.0170836
type 1 diabetes	SPA17	0.0293359
type 1 diabetes	RAB5C	0.0159846
type 1 diabetes	MANSC1	0.0886878
type 1 diabetes	PHAX	0.0169564
type 1 diabetes	TMEM39A	0.0285595
type 1 diabetes	RSF1	0.00626342
type 1 diabetes	OTUD1	0.00317096
type 1 diabetes	TCHP	0.0194736
type 1 diabetes	HGSNAT	0.0400302
type 1 diabetes	ALOX12	0.140873
type 1 diabetes	PRRG2	0.0373134
type 1 diabetes	MGST1	0.0128082
type 1 diabetes	ZNF788	0.0624677
type 1 diabetes	PROM1	0.00335929
type 1 diabetes	EP400NL	0.198826
type 1 diabetes	ADAM23	0.00826151
type 1 diabetes	TRAPPC2P1	0.107216
type 1 diabetes	ATAD2	0.00488814
type 1 diabetes	ZNF280D	0.000653947
type 1 diabetes	BZRAP1	0.0436602
type 1 diabetes	PLXNB2	0.0548305
type 1 diabetes	PAQR4	0.188753
type 1 diabetes	GTF2H4	0.19409
type 1 diabetes	BCAM	0.0372424
type 1 diabetes	PLXNB1	0.0189906
type 1 diabetes	ESPN	0.359882
type 1 diabetes	C19orf73	0.0233746
type 1 diabetes	HIVEP3	0.0121633
type 1 diabetes	ZNF578	0.0528899
type 1 diabetes	MSI2	0.0479204
type 1 diabetes	C15orf26	0.23656
type 1 diabetes	CDKN3	0.0069034
type 1 diabetes	C12orf57	0.0113392
type 1 diabetes	IER3	0.319118
type 1 diabetes	ISY1	0.00127971
type 1 diabetes	RSPH1	0.00705679
type 1 diabetes	RCAN3	0.0229431
type 1 diabetes	WASF3	0.0851248
type 1 diabetes	GHRL	0.10898
type 1 diabetes	DOM3Z	0.0728136
type 1 diabetes	ZNF865	0.0104604
type 1 diabetes	ZNF557	0.0113195
type 1 diabetes	RNF39	0.160751
type 1 diabetes	AP2A1	0.00831815
type 1 diabetes	ADCY3	0.022894
type 1 diabetes	FAM168B	0.00237841
type 1 diabetes	TARM1	0.0580874
type 1 diabetes	VIL1	0.134942
type 1 diabetes	RALGAPA2	0.020781
type 1 diabetes	ZNF577	0.189818
type 1 diabetes	GNAZ	0.076775
type 1 diabetes	ZNF350	0.00984002
type 1 diabetes	KCTD13	0.00584155
type 1 diabetes	ZNF487P	0.0125181
type 1 diabetes	USP6	0.125824
type 1 diabetes	STK24	0.108738
type 1 diabetes	SDC4	0.0438688
type 1 diabetes	HUS1	0.0782896
type 1 diabetes	FHIT	0.152944
type 1 diabetes	TRIM10	0.0694666
type 1 diabetes	CILP	0.135635
type 1 diabetes	PSMC1	0.00326027
type 1 diabetes	ZNF624	0.0699221
type 1 diabetes	TRUB2	0.0146478
type 1 diabetes	FOXN3	0.019293
type 1 diabetes	SORBS2	0.13362
type 1 diabetes	TRIM3	0.0700367
type 1 diabetes	NPM3	0.0799208
type 1 diabetes	C11orf94	0.0500524
type 1 diabetes	STXBP2	0.0177246
type 1 diabetes	TRIM31	0.22606
type 1 diabetes	DDIT4L	0.0173815
type 1 diabetes	HIST1H3B	0.0446543
type 1 diabetes	SDSL	0.148544
type 1 diabetes	SLC39A11	0.230168
type 1 diabetes	CKAP2L	0.0077219
type 1 diabetes	BMP2K	0.0588394
type 1 diabetes	WNT7A	0.0304163
type 1 diabetes	RBM23	0.171191
type 1 diabetes	DNM1	0.169083
type 1 diabetes	MARCH3	0.0461788
type 1 diabetes	EPHX4	0.118361
type 1 diabetes	NAA20	0.0228418
type 1 diabetes	COL17A1	0.0466238
type 1 diabetes	TMEM91	0.41307
type 1 diabetes	RTP4	0.119868
type 1 diabetes	ALPL	0.0110591
type 1 diabetes	ATP8B2	0.0792978
type 1 diabetes	COPS6	0.0644312
type 1 diabetes	EZR	0.0410187
type 1 diabetes	SDS	0.149566
type 1 diabetes	SLC35E3	0.139652
type 1 diabetes	NAA30	0.0906581
type 1 diabetes	C14orf183	0.11916
type 1 diabetes	XRN1	0.0177867
type 1 diabetes	DSTYK	0.0566423
type 1 diabetes	DCAF13	0.020909
type 1 diabetes	AGER	0.060176
type 1 diabetes	GAL3ST1	0.0464521
type 1 diabetes	ZSCAN16	0.0344467
type 1 diabetes	ANKRD13C	0.0303877
type 1 diabetes	CFB	0.0320291
type 1 diabetes	OXSM	0.0232533
type 1 diabetes	SLC25A16	0.16346
type 1 diabetes	PDCD6	0.0653206
type 1 diabetes	CDT1	0.00392298
type 1 diabetes	PRRC2A	0.0566831
type 1 diabetes	NT5DC1	0.102572
type 1 diabetes	DTWD2	0.0305983
type 1 diabetes	NOTCH2NL	0.29953
type 1 diabetes	KIR2DL1	0.0535437
type 1 diabetes	THAP3	0.0201886
type 1 diabetes	SLC24A6	0.0422387
type 1 diabetes	TTN	0.0102056
type 1 diabetes	HDAC3	0.0426348
type 1 diabetes	ZNF595	0.18477
type 1 diabetes	LIN7B	0.0829934
type 1 diabetes	GPR141	0.0565494
type 1 diabetes	ZNF586	0.322532
type 1 diabetes	C20orf4	0.265552
type 1 diabetes	ECSIT	0.00213553
type 1 diabetes	CD68	0.0198114
type 1 diabetes	MS4A2	0.0101575
type 1 diabetes	ACSBG2	0.0244829
type 1 diabetes	SNAPIN	0.119992
type 1 diabetes	TRIM62	0.0165744
type 1 diabetes	TTC28	0.122192
type 1 diabetes	ACSF3	0.266971
type 1 diabetes	WDR1	0.0336374
type 1 diabetes	KIF1C	0.044357
type 1 diabetes	LMNA	0.129174
type 1 diabetes	URM1	0.232193
type 1 diabetes	IFIT5	0.119158
type 1 diabetes	SCGB1C1	0.0994301
type 1 diabetes	SGTA	0.0127466
type 1 diabetes	NAE1	0.066305
type 1 diabetes	RAB40C	0.123797
type 1 diabetes	BTBD19	0.0480521
type 1 diabetes	MUC20	0.463365
type 1 diabetes	DHRS13	0.0673328
type 1 diabetes	KIAA1143	0.113712
type 1 diabetes	MED23	0.0240943
type 1 diabetes	CDCA7	0.0308334
type 1 diabetes	TNFRSF1A	0.0700048
type 1 diabetes	SHE	0.125174
type 1 diabetes	EIF3I	0.0236545
type 1 diabetes	PSMB8	0.123707
type 1 diabetes	GTF2H5	0.277841
type 1 diabetes	EIF4E2	0.0635351
type 1 diabetes	GPLD1	0.0630835
type 1 diabetes	C20orf118	0.0204436
type 1 diabetes	DDX52	0.186995
type 1 diabetes	DDX51	0.164913
type 1 diabetes	NCK1	0.0155202
type 1 diabetes	COMMD2	0.191677
type 1 diabetes	PUS7L	0.0747402
type 1 diabetes	DCAF10	0.180138
type 1 diabetes	PAAF1	0.546707
type 1 diabetes	ZNF229	0.0125732
type 1 diabetes	ME2	0.182829
type 1 diabetes	NFKBIL1	0.0319196
type 1 diabetes	HIST1H2BD	0.381107
type 1 diabetes	MICA	0.700743
type 1 diabetes	MYO19	0.053316
type 1 diabetes	GPR97	0.113812
type 1 diabetes	DHTKD1	0.127586
type 1 diabetes	FTSJ3	0.213143
type 1 diabetes	SLC22A1	0.21468
type 1 diabetes	HMBOX1	0.0725907
type 1 diabetes	DYNC1I1	0.0403463
type 1 diabetes	C18orf8	0.0702887
type 1 diabetes	PRPSAP1	0.00328402
type 1 diabetes	GLI3	0.0406234
type 1 diabetes	KIAA0319	0.23451
type 1 diabetes	CD9	0.165088
type 1 diabetes	KIR3DL2	0.352108
type 1 diabetes	SPINT2	0.0846499
type 1 diabetes	IL23R	0.039014
type 1 diabetes	SERPINC1	0.320898
type 1 diabetes	RAB3A	0.0636653
type 1 diabetes	RNF166	0.449489
type 1 diabetes	C16orf54	0.0526063
type 1 diabetes	DNMBP	0.143579
type 1 diabetes	COL11A2	0.289051
type 1 diabetes	ABCB1	0.0119641
type 1 diabetes	WDR63	0.368771
type 1 diabetes	PPM1H	0.096344
type 1 diabetes	TSPAN4	0.332548
type 1 diabetes	HOXB4	0.271259
type 1 diabetes	GPR180	0.369281
type 1 diabetes	LIPN	0.603858
type 1 diabetes	ZNF717	0.171315
type 1 diabetes	PSPH	0.307794
type 1 diabetes	PRLR	0.117213
type 1 diabetes	SPSB2	0.744315
type 1 diabetes	RDBP	0.0755761
type 1 diabetes	KRTCAP3	0.411684
type 1 diabetes	DNASE2	0.453501
type 1 diabetes	RBM43	0.356366
type 1 diabetes	CMBL	0.618697
type 1 diabetes	NPDC1	0.34898
type 1 diabetes	RHCE	0.114314
type 1 diabetes	C17orf107	0.31399
type 1 diabetes	PFKP	0.367724
type 1 diabetes	HCG27	0.377976
type 1 diabetes	KY	0.174361
type 1 diabetes	KCNMB4	0.286334
type 1 diabetes	VLDLR	0.42732
type 1 diabetes	C1QL3	0.693768
type 1 diabetes	CD300E	0.162586
type 1 diabetes	ADCK4	0.0246787
type 1 diabetes	PDE6B	0.098646
type 1 diabetes	MED16	0.476737
type 1 diabetes	GNA12	0.265048
type 2 diabetes	LOC100294362	0.00306177
type 2 diabetes	HSPC157	0.71055
type 2 diabetes	C16orf89	0.00200346
type 2 diabetes	CXCR7	0.00166503
type 2 diabetes	PKD1P1	0.261523
type 2 diabetes	TTC25	0.0285544
type 2 diabetes	GTF2H2B	0.291121
type 2 diabetes	CLCN3	0.000481689
type 2 diabetes	PMS2P5	0.131459
type 2 diabetes	UBP1	0.00385408
type 2 diabetes	LOC388796	0.842384
type 2 diabetes	NCRNA00245	0.116697
type 2 diabetes	SCARNA15	0.00328893
type 2 diabetes	IRF8	0.00267956
type 2 diabetes	TLR7	0.0013466
type 2 diabetes	CDC42BPG	0.00998726
type 2 diabetes	ITPRIPL2	0.0206659
type 2 diabetes	AQP1	0.107842
type 2 diabetes	DGCR6L	0.27004
type 2 diabetes	NOMO1	0.162682
type 2 diabetes	BCAP29	0.0128318
type 2 diabetes	SLC10A1	0.00469141
type 2 diabetes	PFKFB4	0.0196247
type 2 diabetes	TARM1	0.0580874
type 2 diabetes	ZNF487P	0.0125181
type 2 diabetes	LIN7B	0.0829934
type 2 diabetes	C15orf38	0.67256
type 2 diabetes	TNFRSF1A	0.0700048
type 2 diabetes	COMMD2	0.191677
type 2 diabetes	PAAF1	0.546707
type 2 diabetes	C16orf54	0.0526063
type 2 diabetes	PDE6B	0.098646
